# Supplementary material for: Exploring the association between serum vitamins and CAP-defined hepatic steatosis in lean and non-lean adults with NAFLD: A cross-sectional study
Source: PLoS One. 2026 Apr 13;21(4):e0346042. doi: 10.1371/journal.pone.0346042 (PMC13075697; doi:10.1371/journal.pone.0346042)
Supplement: S1 Data — (XLSX) [file pone.0346042.s001.xlsx]

## Sheet: S1 Data
SEQN	SEX	AGE	RACE	WTINT2YR	WTMEC2YR	PIR	SM	Alcohol	Alcohol Consumption	WT	BMI	WC	VIC	VICSI	VID	VIA	VIASI	VIE	VIESI	TAT	CAP	HBV	HBG	HCR	Hypertension	Hypercholesterolemia	Diabetes
101562	2	63	1	9386.65	9905.18	2.61	1	1	2	74.5	32.6	108.5	1.08	61.3	36.9	43.5	1.519	1490	34.598	1	288	2	NA	3	1	NA	2
94575	2	80	3	34751.4	37541.8	2.61	2	2	NA	54.9	21.1	80	1.31	74.4	99.9	60.7	2.119	2940	68.267	1	314	2	NA	3	2	NA	2
97554	1	49	3	26928.2	26389.6	1.19	1	1	3	77.9	25.4	102.8	0.916	52	19.2	56.5	1.972	1200	27.864	1	357	2	NA	3	1	NA	2
101155	2	52	4	19820.8	19967.9	0.81	1	1	2	75.5	29.9	98.2	0.681	38.7	60.7	47.4	1.655	814	18.901	1	291	1	2	3	1	NA	2
99990	1	80	3	28769.5	32730	2.61	2	1	1	97.7	33	115.7	1.47	83.5	111	58.8	2.053	2180	50.62	1	313	2	NA	3	2	NA	1
95714	2	63	4	8620.23	8837.79	5	2	1	2	131.8	49.3	138.3	1.06	60.2	28.5	31.7	1.107	863	20.039	1	377	2	NA	3	1	NA	1
95672	1	75	4	12214	12842.9	5	1	1	2	104.5	31	116.3	0.73	41.4	69.2	60.4	2.109	793	18.413	1	365	2	NA	3	1	NA	1
94073	1	69	2	6993.05	7488.17	3.78	1	1	2	97.2	34.9	120	0.792	45	74	55.5	1.938	1220	28.328	1	363	2	NA	3	1	NA	1
96501	1	50	2	23211.9	23423.4	1.96	1	1	2	124.1	42.4	137.3	0.248	14.1	35.7	20.3	0.709	766	17.787	1	337	2	NA	3	1	NA	1
100505	2	57	1	18368.1	17661.5	2.61	2	2	NA	63.4	28.7	89.9	1.09	61.9	64.8	31.4	1.096	1310	30.418	1	282	2	NA	3	2	2	NA
95515	1	69	4	16835.8	18798.4	2.61	1	1	1	121.1	33.5	126.4	0.902	51.2	38.5	67.6	2.36	1800	41.796	1	319	2	NA	3	1	2	3
98421	1	62	5	10228.9	10607.7	2.61	2	1	3	83.7	24.3	91	1.01	57.3	84	74.5	2.601	1460	33.901	1	306	2	NA	3	1	2	3
97871	2	64	2	20069.5	21925.1	5	2	1	1	79.8	36.2	105.6	0.25	14.2	49.8	26	0.908	819	19.017	1	333	2	NA	3	2	2	3
102489	1	73	3	72244.9	81340.1	5	1	1	1	99.2	31.2	118	0.881	50	143	64.7	2.259	1480	34.366	1	377	2	NA	2	2	2	3
102101	1	20	1	53510.8	58389.4	5	1	1	3	95.4	29.9	109.8	0.978	55.5	39.4	46.3	1.616	700	16.254	1	341	2	NA	3	2	2	3
99140	2	62	4	7149	7000.24	5	1	1	2	80.1	29.5	93.9	1.66	94.3	71.1	58.4	2.039	1030	23.917	1	337	2	NA	3	2	2	3
100404	2	66	5	11057.4	11815.5	5	1	1	1	59.7	25.3	95.1	1.57	89.1	115	69.5	2.426	2300	53.406	1	369	2	NA	3	1	2	3
101328	2	67	5	18053.9	17394.5	5	1	1	1	69.5	25.2	96	0.722	41	48.8	82.1	2.866	1200	27.864	1	329	2	NA	3	2	2	3
102665	1	80	3	12590.8	14114	5	1	1	1	67	23.2	94.8	1.23	69.8	94.3	70.6	2.465	1400	32.508	1	296	2	2	3	1	2	3
94208	2	45	4	11782.8	12386.2	3.67	2	1	1	118.4	46	112.1	1.04	59.1	54.8	37.1	1.295	1100	25.542	1	275	2	NA	3	1	2	3
95850	2	27	4	42998.9	42696.4	3.25	2	1	1	107.9	40.4	120.5	1.08	61.3	53.6	33.1	1.156	1120	26.006	1	364	2	NA	3	2	2	3
95067	2	55	4	22504.8	22527.3	2.79	2	1	1	132.9	51.2	133	0.917	52.1	68.6	35.9	1.253	865	20.085	1	367	2	NA	3	2	2	3
98542	2	54	4	33871.6	35276.7	2.45	2	1	1	84.3	31.7	99.6	1.28	72.7	73.2	47.1	1.644	1230	28.561	1	285	2	2	3	1	2	3
102465	1	79	5	22145.1	23183.7	2.22	2	1	1	65.4	24.9	98.8	1.04	59.1	81.8	60.3	2.105	2070	48.065	1	286	2	NA	3	2	2	3
100647	1	33	3	57665.2	68581.6	2.02	2	2	NA	62.6	25.9	94.7	0.85	48.3	70.3	96.5	3.369	754	17.508	1	283	2	NA	3	1	2	3
94427	2	49	5	13216.3	16379.8	1.94	2	2	NA	89.8	37.3	102.8	0.474	26.9	102	42.4	1.48	1030	23.917	1	353	2	NA	3	2	2	3
102808	1	62	4	11733.7	12284	1.84	1	1	2	94.1	34.6	109.4	1.09	61.9	80.7	58.8	2.053	1470	34.133	1	338	2	NA	3	1	2	3
98741	2	64	3	49640.2	48480.2	1.68	1	1	2	90.8	35.1	124.6	0.864	49.1	103	48.3	1.686	1210	28.096	1	315	2	NA	3	2	2	3
98336	2	41	4	21429.4	23306	1.57	2	1	1	110.1	34.7	120.6	1.42	80.6	23.5	36.2	1.264	763	17.717	1	314	2	NA	3	1	2	3
94534	1	80	3	23326.7	25571	1.35	2	2	NA	73	28.3	105.7	0.657	37.3	67.8	43.7	1.526	986	22.895	1	286	2	NA	3	2	2	3
100887	2	64	4	8157.8	8764.74	1.05	1	1	1	81.8	29.5	101.6	0.76	43.2	42.5	44	1.536	918	21.316	1	303	2	NA	3	1	2	3
99195	1	43	3	227348	243429	2.61	1	1	2	164.2	51	153.2	0.361	20.5	61.2	53.6	1.871	1040	24.149	1	400	2	NA	3	2	2	2
97916	2	73	3	75851.5	85852.2	2.61	2	2	NA	110.6	48.5	NA	0.97	55.1	57.2	68	2.374	1280	29.722	1	360	2	NA	3	2	2	2
93891	2	56	1	27487.4	29846.7	2.61	2	2	NA	94.2	44.6	127.3	0.998	56.7	47.2	57.8	2.018	1360	31.579	1	395	2	NA	3	1	2	2
97760	2	55	2	50758	58566.1	2.61	2	1	1	100.2	41.8	117.7	1.18	67	55.6	54.2	1.892	1260	29.257	1	400	2	NA	3	2	2	2
100537	2	32	1	18426.8	21655.1	2.61	2	2	NA	96.4	41.6	121.9	1.09	61.9	42	36.3	1.267	1210	28.096	1	325	2	NA	3	2	2	2
98310	2	47	1	41396.4	39375.5	2.61	2	1	1	100.8	40.5	116.3	0.403	22.9	34.5	36.2	1.264	1010	23.452	1	338	2	NA	3	2	2	2
97177	1	41	1	82809.8	87454	2.61	1	1	2	108.3	40.1	122.7	0.706	40.1	66.7	51.1	1.784	1430	33.205	1	392	2	NA	3	1	2	2
102052	2	80	1	15951.3	15857.6	2.61	2	2	NA	88	39.6	122.8	1.14	64.7	56.5	42.1	1.47	1330	30.883	1	305	2	NA	3	1	2	2
95936	2	63	4	10747.2	10857	2.61	2	2	NA	106.8	39.2	120.5	1.4	79.5	42.8	24.5	0.855	691	16.045	1	320	2	NA	3	2	2	2
96852	1	35	1	35037.6	36573.2	2.61	1	1	1	107.5	37.5	110.5	0.273	15.5	35.3	29	1.012	934	21.687	1	350	2	NA	3	2	2	2
101862	1	37	1	35232.8	38152.7	2.61	1	1	2	103.5	37.2	112.4	1.14	64.7	54.1	43.8	1.529	1460	33.901	1	352	2	NA	3	2	2	2
97513	1	54	4	31824.8	31821.5	2.61	1	1	1	117.8	35.6	118.2	0.907	51.5	29.5	31.3	1.093	653	15.163	1	339	2	NA	3	2	2	2
95148	2	56	4	37076.2	39035.5	2.61	2	1	1	92.3	35.4	113.2	1.28	72.7	16.4	30.6	1.068	948	22.013	1	386	2	2	3	2	2	2
95098	1	68	2	10007.2	10067.4	2.61	1	1	2	110.9	35.1	121.4	0.73	41.4	130	74.5	2.601	1620	37.616	1	306	2	2	3	1	2	2
94008	2	46	1	14037.4	13626.2	2.61	2	1	1	89.5	34.7	115.2	1.32	74.9	59.9	36.2	1.264	1170	27.167	1	276	2	NA	3	2	2	2
95377	1	63	3	34077.6	36499.2	2.61	2	1	1	107.3	33.8	116.4	1.02	57.9	100	49.9	1.742	1410	32.74	1	347	2	NA	3	1	2	2
97776	2	58	2	14251.7	13772.6	2.61	2	1	2	74.1	33.2	104.5	0.661	37.5	55.1	44.4	1.55	1430	33.205	1	315	2	NA	3	2	2	2
99036	1	44	3	22195.1	21184.6	2.61	2	1	1	94.3	33.1	105.9	0.404	22.9	76.9	50.7	1.77	1370	31.811	1	298	2	NA	3	2	2	2
102772	1	56	3	19832.9	21072.6	2.61	2	1	1	101.8	32.8	116.4	0.222	12.6	85.5	50.4	1.759	1290	29.954	1	348	2	NA	3	2	2	2
95722	1	38	1	23796.2	24081.2	2.61	1	1	2	88.9	32.8	110.4	0.515	29.2	68.4	65	2.269	879	20.41	1	311	2	NA	3	2	2	2
97306	2	20	1	31581.5	33003.9	2.61	2	2	NA	85.3	32.6	87.9	0.299	17	63.1	46.3	1.616	852	19.783	1	280	2	NA	3	2	2	2
95334	2	60	2	10264.1	10338.6	2.61	2	2	NA	82.6	32.3	109	1.15	65.3	39.8	53.7	1.875	1510	35.062	1	276	2	NA	3	1	2	2
96586	2	65	4	15289.6	14956.2	2.61	1	1	1	84.4	32.2	118.6	0.32	18.2	34	41.5	1.449	1100	25.542	1	289	2	NA	3	1	2	2
94181	2	36	5	39101	38208.2	2.61	2	2	NA	77.7	31.8	93	0.373	21.2	42.2	31	1.082	1230	28.561	1	355	2	2	3	1	2	2
95700	2	59	2	17433.7	20894.1	2.61	2	2	NA	70.5	31.8	104.7	1.38	78.4	75.6	36	1.257	1820	42.26	1	295	2	NA	3	2	2	2
100768	2	42	5	24812.1	24873.8	2.61	2	2	NA	81.4	31.3	NA	1.48	84	107	63.6	2.22	1220	28.328	1	280	2	NA	3	1	2	2
95080	1	28	2	43750.3	54330.8	2.61	1	1	1	83.7	31	97	0.635	36.1	77.3	52.1	1.819	1040	24.149	1	365	2	NA	3	2	2	2
98521	1	40	4	18184.6	17879.9	2.61	1	1	1	95.2	30.7	109.4	1.1	62.5	44.6	56.5	1.972	971	22.547	1	294	2	NA	3	1	2	2
95998	1	29	1	20657.8	21714.1	2.61	2	2	NA	78.8	30.1	101.2	0.594	33.7	55.1	41.2	1.438	1210	28.096	1	370	2	NA	3	2	2	2
96503	2	72	2	17988.3	17908.6	2.61	2	2	NA	70.3	29.8	114	0.658	37.4	47.8	64.7	2.259	1720	39.938	1	355	2	NA	3	1	2	2
98628	1	48	1	40340	42879.2	2.61	2	2	NA	88.2	28.8	101.4	0.418	23.7	56.3	60.2	2.102	1280	29.722	1	300	2	NA	3	2	2	2
97251	1	41	4	11741	12206.2	2.61	2	1	1	83	28.2	99.5	0.447	25.4	43.5	60.5	2.112	1170	27.167	1	317	2	2	3	1	2	2
97692	1	31	2	50104.7	54873.4	2.61	2	1	3	77.2	27.8	91.1	1.09	61.9	49.1	49.5	1.728	1230	28.561	1	311	2	NA	3	2	2	2
98673	2	55	5	13429.2	14175.3	2.61	2	1	1	63.4	27.8	93.7	1.1	62.5	54.4	38.5	1.344	1360	31.579	1	328	2	NA	3	1	2	2
99062	2	29	2	46229.8	46498.5	2.61	2	1	2	57	27.2	90.2	0.137	7.78	18.7	40.5	1.414	1410	32.74	1	324	2	NA	3	2	2	2
96065	1	66	4	8952.43	9155.28	2.61	2	2	NA	63.5	27	91.3	0.967	54.9	53.4	40.7	1.421	960	22.291	1	275	2	NA	3	2	2	2
100090	2	24	1	44695.8	45717	2.61	2	1	1	63.3	26.8	86.1	0.566	32.1	40.3	28	0.977	972	22.57	1	293	2	NA	3	2	2	2
101527	1	61	1	10545	10858	2.61	1	1	1	84.6	26.3	103.3	1.49	84.6	84.9	57.9	2.021	1080	25.078	1	287	2	NA	3	2	2	2
97851	1	23	4	18818.2	18131.2	2.61	2	1	1	77	25.8	82.5	0.537	30.5	34	53.5	1.868	994	23.081	1	278	2	NA	3	2	2	2
97000	1	33	5	31066.6	36569.3	2.61	2	2	NA	84.7	25.7	98.4	0.495	28.1	48.5	55.1	1.924	1560	36.223	1	325	2	NA	3	2	2	2
95389	1	20	3	48242.1	51743.9	2.61	2	2	NA	76.8	25.3	84.1	0.925	52.5	84.5	41.5	1.449	895	20.782	1	297	2	NA	3	2	2	2
94747	2	59	3	139189	134180	2.61	1	1	1	62.8	24.9	93.3	1.14	64.7	62.7	57	1.99	1570	36.455	1	311	2	NA	3	2	2	2
96780	1	80	3	32133.3	37249.2	2.61	1	1	1	79.2	23.4	98.6	1.29	73.2	79.5	61.9	2.161	1130	26.239	1	277	2	NA	3	1	2	2
96088	1	20	4	36757.3	37360.2	2.61	2	1	2	61	20.4	69.6	0.868	49.3	50.2	35.8	1.25	896	20.805	1	285	2	NA	3	2	2	2
98274	2	52	3	292220	281272	5	2	1	2	109.3	43.1	124.8	0.248	14.1	56.3	47	1.641	1070	24.845	1	365	2	NA	3	2	2	2
102579	2	63	3	141539	148636	5	2	1	1	111.7	43	116.2	0.372	21.1	92.2	48.9	1.707	1340	31.115	1	313	2	NA	3	2	2	2
100281	2	59	3	160903	156240	5	2	1	2	97.7	41.8	116.8	0.239	13.6	73.5	38.2	1.334	752	17.461	1	309	2	2	3	1	2	2
99868	2	70	3	151787	170077	5	2	1	1	92.5	39.4	116.8	1.52	86.3	92.3	86.1	3.006	1350	31.347	1	277	2	NA	3	1	2	2
95854	1	28	3	136760	145377	5	1	1	3	133.7	38.8	117	0.638	36.2	51.5	62.8	2.192	851	19.76	1	292	2	NA	3	2	2	2
94894	1	50	3	230236	268265	5	2	1	2	126.5	38.5	132.9	1.55	88	112	43.5	1.519	1090	25.31	1	346	2	NA	3	2	2	2
102913	2	39	3	173783	179357	5	2	1	1	94.1	38.2	118.3	1.16	65.9	52	32.9	1.149	1180	27.4	1	337	2	NA	3	2	2	2
95025	1	57	3	205493	227609	5	2	1	2	126.1	37.4	121.3	1.1	62.5	43.9	49.7	1.735	1120	26.006	1	323	2	NA	3	1	2	2
102199	1	57	2	65231.6	74080.9	5	2	1	1	118.5	37.3	122	0.757	43	32.3	35.3	1.232	829	19.249	1	398	2	NA	3	1	2	2
98385	1	61	3	81576.6	83128	5	2	1	2	109.3	37.3	111.5	0.323	18.3	64.3	57.9	2.021	1010	23.452	1	386	2	NA	3	1	2	2
96941	2	39	4	58366.5	61192.7	5	2	1	2	89.6	37.1	108.6	0.936	53.1	51.7	44.3	1.547	991	23.011	1	277	2	NA	3	2	2	2
94202	1	70	3	10089.9	11111.1	5	2	1	1	132.6	36.8	139.5	0.499	28.3	81.7	35.8	1.25	1400	32.508	1	278	2	NA	3	2	2	2
102650	2	66	3	52588.3	68180.8	5	1	1	1	87	36.3	119	1.51	85.7	120	61.7	2.154	1440	33.437	1	374	2	NA	3	1	2	2
99469	1	59	3	230120	236419	5	2	1	1	109.4	36.2	113.9	1.02	57.9	72.7	41.8	1.459	1130	26.239	1	298	2	NA	3	2	2	2
101742	1	37	3	11537.4	11341.7	5	2	2	NA	121.6	36	119.3	0.467	26.5	69.6	51.2	1.787	1070	24.845	1	295	2	NA	3	1	2	2
95318	2	60	3	226609	239893	5	2	1	1	98.2	35.9	120.5	0.958	54.4	118	41.6	1.452	1230	28.561	1	291	2	NA	3	2	2	2
98014	2	59	3	230744	222099	5	1	1	2	103.8	35.8	123.8	1.82	103	40.4	37.1	1.295	1540	35.759	1	361	2	NA	3	1	2	2
99622	2	61	3	261709	272077	5	2	1	1	96.7	35.4	120.2	0.297	16.9	45.8	50.6	1.766	1180	27.4	1	353	2	NA	3	2	2	2
94754	2	65	3	51749.5	72178.6	5	2	2	NA	84.7	35	112.5	1.22	69.3	99.4	47.9	1.672	2880	66.874	1	388	2	NA	3	1	2	2
95182	1	56	2	37604.4	41396.9	5	2	1	2	103.6	34.7	117.2	0.556	31.6	60.7	44	1.536	1170	27.167	1	327	2	NA	3	1	2	2
93914	1	41	5	15952	17311.7	5	2	2	NA	107.9	34.6	115.1	1.06	60.2	79.8	77.2	2.695	1200	27.864	1	284	2	NA	3	2	2	2
101389	1	42	5	15060.6	16240.8	5	1	1	3	92.9	34.5	117.5	0.295	16.8	35.1	52.7	1.84	2570	59.675	1	361	2	NA	3	2	2	2
93895	1	40	3	125948	124294	5	1	1	2	112.8	34.1	123.6	0.311	17.7	78.2	53.3	1.861	1580	36.688	1	383	2	NA	3	1	2	2
96912	1	50	4	15364.9	15127	5	2	1	1	125.2	34	115.9	0.982	55.8	51.2	29.5	1.03	937	21.757	1	293	2	NA	3	1	2	2
97762	2	50	3	106397	105240	5	2	1	2	93	33.6	120.2	0.751	42.6	53.8	48.3	1.686	1160	26.935	1	303	2	2	3	1	2	2
93728	1	53	4	32014.3	31532.9	5	2	1	3	118.1	33.4	118.4	0.204	11.6	54.4	40.1	1.4	1050	24.381	1	286	2	2	3	1	2	2
93841	2	48	5	111832	137651	5	1	1	2	96.5	32.8	108.3	2.1	119	69.4	46.6	1.627	1300	30.186	1	283	2	NA	3	2	2	2
100357	2	63	5	12100.8	11790.5	5	2	2	NA	76.1	32.7	109.7	1.3	73.8	81.2	42.1	1.47	854	19.83	1	279	2	2	3	2	2	2
94510	2	49	3	183490	203543	5	2	1	2	81.6	32.6	97.9	1.59	90.3	98.6	44.8	1.564	1500	34.83	1	289	2	NA	3	2	2	2
100055	2	47	5	17412.4	17752.9	5	1	1	1	76	32.4	99.2	1.02	57.9	32	49.4	1.725	1340	31.115	1	332	2	NA	3	2	2	2
101194	2	48	3	89167.8	88795.1	5	2	1	1	91.8	32.4	108.8	1.5	85.2	102	34.6	1.208	1410	32.74	1	281	2	NA	3	2	2	2
102472	1	41	4	18646.9	20356.2	5	2	1	3	107.4	32.3	99.6	1.15	65.3	60.6	63.4	2.213	1110	25.774	1	310	2	NA	3	2	2	2
94227	1	80	3	31094.3	35107.2	5	2	1	1	91.6	32.3	111.7	1.18	67	53	57.8	2.018	919	21.339	1	330	2	NA	3	1	2	2
102768	1	49	3	293906	290562	5	1	1	1	102.2	32.1	114.5	0.323	18.3	41.2	70.9	2.475	1200	27.864	1	278	2	NA	3	2	2	2
98537	2	59	1	16747.2	16184.2	5	2	1	2	79	32	106.5	0.583	33.1	104	34	1.187	930	21.595	1	310	2	NA	3	1	2	2
102779	1	57	3	185020	202188	5	2	2	NA	90.8	31.9	109.6	0.584	33.2	67.6	63.6	2.22	1340	31.115	1	324	2	NA	3	1	2	2
102279	1	38	1	51976.3	52061.5	5	2	1	2	108	31.8	109.8	0.665	37.8	46	50.5	1.763	1550	35.991	1	291	2	NA	3	2	2	2
94407	2	76	3	125808	146291	5	2	1	1	81.7	31.3	111.5	1.5	85.2	107	34.4	1.201	1880	43.654	1	276	2	NA	3	1	2	2
101241	1	27	5	30373.1	38983.9	5	2	2	NA	91.3	31.2	95.6	0.138	7.84	58.2	35.4	1.236	870	20.201	1	280	2	NA	3	2	2	2
94959	1	48	4	37887.2	38805.3	5	2	1	1	94.4	31.2	107.1	1.06	60.2	33.1	72.2	2.521	957	22.222	1	320	2	NA	3	1	2	2
98364	1	37	3	174486	179459	5	2	1	2	87.8	30.8	100	0.754	42.8	73.5	52.5	1.833	1070	24.845	1	275	2	NA	3	2	2	2
93716	1	61	5	11247.5	11581.2	5	1	1	2	77.7	30.7	99.6	0.931	52.9	96.2	68.2	2.381	1410	32.74	1	375	2	NA	3	2	2	2
101850	1	28	1	30928	37289.4	5	2	1	3	100.9	30.2	99	0.993	56.4	69.3	73.9	2.58	1160	26.935	1	278	2	NA	3	2	2	2
94780	1	74	1	30420.8	31849.7	5	1	1	1	82.4	30.1	102.3	1.39	78.9	73.1	71.1	2.482	1330	30.883	1	295	2	NA	3	1	2	2
94293	1	64	3	134587	147281	5	2	1	1	93	30	109.2	0.665	37.8	99.6	44.8	1.564	1140	26.471	1	296	2	NA	3	2	2	2
101365	1	30	5	29996.5	38161.9	5	1	1	3	96.1	29.8	105	0.664	37.7	30.3	47.7	1.665	1150	26.703	1	298	2	NA	3	1	2	2
98867	1	60	4	13815.2	15536.1	5	1	1	2	88.5	29.2	100.7	1.26	71.5	117	73.5	2.566	1630	37.849	1	385	2	2	3	1	2	2
95899	1	62	5	13590.5	13600.2	5	2	2	NA	78.6	29.1	94.4	0.677	38.4	59.2	68.6	2.395	1330	30.883	1	293	2	2	3	2	2	2
100253	1	30	2	91775.5	110714	5	2	1	1	91.1	29	105.4	1.35	76.7	44.8	53.6	1.871	993	23.057	1	286	2	NA	3	2	2	2
94323	1	60	5	10511.9	9850.78	5	2	1	2	74.3	28.8	111	0.878	49.9	55.8	50.6	1.766	1010	23.452	1	377	1	2	3	1	2	2
94156	2	63	1	17738.7	19867.3	5	1	1	1	65.6	28.8	94.7	0.35	19.9	72.2	50.4	1.759	1290	29.954	1	346	2	NA	3	2	2	2
96179	1	64	3	204059	207853	5	1	1	2	90.9	28.6	110.3	0.729	41.4	61.1	53.7	1.875	1090	25.31	1	334	2	NA	2	2	2	2
100530	1	52	5	9502	10205.5	5	2	1	2	73.7	28.3	94.6	0.582	33	44.2	61.4	2.143	1170	27.167	1	288	2	2	3	1	2	2
100905	1	80	3	30205.4	34730.6	5	1	1	1	94.8	28.3	115	0.791	44.9	72.4	62.1	2.168	1000	23.22	1	353	2	NA	3	2	2	2
97371	2	57	3	128268	137720	5	2	1	2	74.1	28.2	99.8	2.06	117	91.6	55.9	1.951	1500	34.83	1	287	2	NA	3	2	2	2
100415	2	49	4	22420.3	22946.7	5	2	1	2	71.5	28.1	93.5	0.477	27.1	21.4	40.7	1.421	1310	30.418	1	281	2	NA	3	2	2	2
98469	1	41	5	14959.8	14917.3	5	2	1	1	71.4	28	92.3	0.804	45.7	44.5	63.9	2.231	2130	49.459	1	332	2	NA	3	2	2	2
95506	1	48	5	11845	11857.7	5	1	1	3	76.7	27.9	98.3	0.741	42.1	56.6	53	1.85	981	22.779	1	373	2	NA	3	2	2	2
100333	1	29	5	15104.7	15955.9	5	2	1	2	72.6	27.8	89.8	1.16	65.9	43.4	61.6	2.15	1740	40.403	1	355	2	NA	3	2	2	2
99599	2	48	3	255974	254661	5	2	1	2	90.6	27.8	93.6	1.39	78.9	110	46	1.606	1170	27.167	1	338	2	NA	3	2	2	2
101187	1	33	1	41481.7	50576.2	5	1	1	2	72	27.7	88.8	1.26	71.5	75.5	55.2	1.927	1300	30.186	1	337	2	2	3	2	2	2
96301	1	54	4	28894.3	30074.4	5	2	1	3	105.7	27.7	106.4	0.189	10.7	41	47.6	1.662	708	16.44	1	294	2	NA	3	1	2	2
95296	1	40	5	23568.8	23902	5	2	1	1	78.2	27.4	93.3	0.862	48.9	75.7	63.9	2.231	1430	33.205	1	352	2	NA	3	2	2	2
100790	2	60	4	8620.23	8476.63	5	2	1	1	78.6	27.3	97.1	1.02	57.9	45.4	82.5	2.88	1210	28.096	1	294	2	NA	3	1	2	2
95097	2	66	3	254885	272499	5	2	2	NA	71.2	27.3	100.6	1.38	78.4	68.9	56.7	1.979	1230	28.561	1	305	2	NA	3	2	2	2
96884	2	55	5	14512.5	14605.7	5	2	2	NA	70.2	27.3	92.1	1.16	65.9	158	63.7	2.224	1640	38.081	1	299	2	2	3	2	2	2
100875	1	80	5	24045.5	23842.8	5	2	2	NA	75.4	27.1	97	0.73	41.4	66.7	52.8	1.843	1200	27.864	1	369	2	NA	3	1	2	2
96835	2	68	3	138658	143823	5	2	1	2	75.9	26.9	98.1	0.736	41.8	65.9	58	2.025	1650	38.313	1	285	2	NA	3	2	2	2
97676	1	63	5	11727.5	12271.4	5	1	1	1	68.7	26.6	91.5	1.11	63	77.2	55.8	1.948	2080	48.298	1	379	2	NA	3	1	2	2
97437	1	48	5	20367.4	20541.7	5	2	1	1	72.8	26.5	91	0.926	52.6	63.5	62.7	2.189	1610	37.384	1	296	2	2	3	1	2	2
96657	1	26	5	15104.7	19894.8	5	2	1	2	85.9	26	NA	0.299	17	42.9	56.8	1.983	886	20.573	1	280	2	NA	3	2	2	2
99813	1	48	5	16632.3	16933.7	5	1	1	2	77.5	25.8	94.2	0.105	5.96	79.1	43.8	1.529	1460	33.901	1	306	2	NA	3	2	2	2
101724	1	60	4	9046.89	9912.88	5	1	1	1	93.1	25.6	98.7	1.16	65.9	96.4	47.4	1.655	1230	28.561	1	305	2	NA	3	2	2	2
96962	2	71	5	16107.7	16551	5	2	1	1	62.8	25.5	90.8	1.03	58.5	124	43.2	1.508	1460	33.901	1	308	2	NA	3	1	2	2
101378	2	34	5	28536.2	32913.7	5	2	1	1	64.8	25.3	82.1	1.23	69.8	70.8	50.5	1.763	1140	26.471	1	282	2	NA	3	2	2	2
94141	1	71	4	17613.9	18649.3	5	2	2	NA	77.6	24.4	91.1	0.616	35	69.1	40.3	1.407	1000	23.22	1	287	2	NA	2	1	2	2
98526	1	67	3	104174	110794	5	1	1	1	68.1	24.3	89.4	1.21	68.7	80.4	89.4	3.121	1350	31.347	1	275	2	NA	3	2	2	2
99461	1	61	1	9571.46	9971.04	5	2	1	1	70.3	23.5	90.3	1.24	70.4	59.2	47.7	1.665	1200	27.864	1	275	2	NA	3	2	2	2
97485	2	33	3	153757	151788	5	1	1	2	66.5	23.5	86.6	1.05	59.6	56.7	87.8	3.065	1150	26.703	1	287	2	NA	3	2	2	2
102759	2	47	3	108180	108370	5	2	1	2	69.6	21.7	86.4	1.49	84.6	113	60.9	2.126	1560	36.223	1	283	2	NA	3	2	2	2
93920	2	61	5	11741.5	12572.6	5	2	1	1	49.6	20.9	76.7	1.44	81.8	55.4	48	1.676	1090	25.31	1	276	9	2	3	2	2	2
94618	1	49	3	186425	197705	4.94	1	1	1	101.8	32.7	119.2	0.747	42.4	79.9	62.3	2.175	1100	25.542	1	319	2	NA	3	1	2	2
94995	1	58	5	13327.1	14978.4	4.93	2	1	2	84.2	29.1	99.3	1.14	64.7	50.1	46	1.606	1510	35.062	1	279	2	NA	3	2	2	2
94832	2	71	3	115944	129915	4.93	2	1	1	74.4	29	108.9	1.47	83.5	127	55.8	1.948	1320	30.65	1	291	2	NA	3	1	2	2
94068	1	69	3	148118	159061	4.93	1	1	1	93.3	28.2	104.4	0.2	11.4	53.9	71.6	2.5	992	23.034	1	279	2	NA	3	1	2	2
98280	2	31	5	29570.5	32716.6	4.93	2	2	NA	71.3	27.4	93.9	0.373	21.2	38.5	34	1.187	1490	34.598	1	362	2	NA	3	2	2	2
100902	2	52	5	16654.2	16672.3	4.9	1	1	2	56.5	23.6	87.9	1.08	61.3	79.3	52.1	1.819	1410	32.74	1	281	2	NA	3	1	2	2
95186	2	28	5	18640.1	20179.9	4.86	2	2	NA	68.3	27.2	95.8	1.09	61.9	84.4	32.7	1.142	1010	23.452	1	287	2	NA	3	2	2	2
102819	2	48	3	127788	157844	4.81	1	1	2	70.9	26.2	91.2	0.481	27.3	70.4	40.5	1.414	869	20.178	1	286	2	NA	3	2	2	2
95366	2	44	1	8225.16	8715.79	4.78	2	2	NA	123.3	49.1	135.2	0.798	45.3	22.9	21.8	0.761	1220	28.328	1	325	2	NA	3	2	2	2
100102	1	41	5	10950.8	11009.9	4.78	2	1	1	95.5	32.5	110.7	1.16	65.9	47.3	44.8	1.564	1680	39.01	1	339	2	NA	3	2	2	2
96913	2	25	5	24451.7	24758.4	4.78	2	1	2	58.5	26.1	84.2	0.592	33.6	60.4	51.9	1.812	1060	24.613	1	309	2	NA	3	2	2	2
96417	2	33	5	25903	26665.4	4.78	2	2	NA	54.2	22.2	82.1	0.222	12.6	54.3	33.8	1.18	848	19.691	1	279	2	NA	3	2	2	2
102309	2	55	3	219427	212585	4.74	2	1	1	95.6	38.6	116.6	0.539	30.6	104	46.4	1.62	1330	30.883	1	306	2	NA	3	1	2	2
96523	2	21	2	84995.7	82217.4	4.74	2	1	1	106.4	38.2	115.7	0.81	46	71.3	62.3	2.175	1490	34.598	1	400	2	NA	3	2	2	2
97600	2	23	5	19175.2	19877.8	4.7	2	1	2	62.8	25.7	84.7	0.858	48.7	51.7	40.4	1.41	962	22.338	1	313	2	NA	3	2	2	2
94340	1	25	3	141318	147427	4.68	1	1	3	121.1	34.4	122.9	0.141	8.01	76.1	55.9	1.951	1200	27.864	1	346	2	NA	3	2	2	2
100105	2	50	4	23087.1	23629.1	4.62	2	1	1	134.1	54.5	144.7	0.266	15.1	58.6	33.5	1.169	1070	24.845	1	400	2	NA	3	1	2	2
101915	2	69	3	44225.7	45505.9	4.62	2	1	2	101.5	38.9	118.2	0.781	44.3	56.9	44.5	1.553	930	21.595	1	289	2	NA	3	1	2	2
101625	1	21	4	24580.5	23333.4	4.62	2	2	NA	97.7	35.1	113.4	0.547	31.1	15.4	34.8	1.215	732	16.997	1	299	2	NA	3	2	2	2
97570	2	50	5	14512.5	14605.7	4.62	2	2	NA	84.1	30.6	102.5	0.758	43	54.5	49.3	1.721	1030	23.917	1	352	2	NA	3	1	2	2
97209	2	71	3	178341	186909	4.62	2	1	2	74.6	28.3	98.5	1.15	65.3	88.7	46.8	1.634	1150	26.703	1	296	2	NA	3	2	2	2
95048	1	23	3	199625	268836	4.62	1	1	1	82.7	26.5	87.8	0.627	35.6	67.4	56.3	1.965	875	20.318	1	304	2	NA	3	2	2	2
99385	2	68	3	188535	189142	4.62	2	1	2	66.1	24.3	87	1.3	73.8	101	76.4	2.667	1360	31.579	1	278	2	NA	3	2	2	2
95044	2	67	3	5728.97	7390.27	4.56	1	1	1	101	40	122.3	1.9	108	77	66.5	2.322	1850	42.957	1	382	2	NA	3	1	2	2
102763	1	62	2	17021.5	16699	4.56	1	1	1	97.1	29.1	107.6	1.28	72.7	89.4	52.2	1.822	2220	51.548	1	277	2	NA	3	2	2	2
99949	2	21	5	30266.3	33158	4.52	2	1	2	80.8	33.8	99	0.843	47.9	17.9	44.9	1.567	746	17.322	1	336	2	NA	3	2	2	2
99768	2	28	3	160802	169163	4.45	1	1	2	120	43.3	131.2	0.22	12.5	63.4	50.8	1.773	1070	24.845	1	313	2	NA	3	2	2	2
96022	1	56	1	54980.6	57424.9	4.45	2	1	3	78.7	28.8	101.8	0.793	45	30.5	52.4	1.829	2020	46.904	1	352	2	NA	3	2	2	2
102634	1	80	3	23613.3	27533.5	4.43	1	1	1	100.3	31.7	118.9	1.35	76.7	106	75.2	2.625	2700	62.694	1	278	2	NA	3	2	2	2
102464	1	46	3	129746	128501	4.41	2	1	2	78.7	26.3	96.7	1.16	65.9	135	65.2	2.276	1190	27.632	1	302	2	NA	3	2	2	2
96135	2	73	4	19008	19912.3	4.4	2	2	NA	93.6	39.1	106.2	0.557	31.6	48	71.2	2.486	1270	29.489	1	283	2	NA	3	1	2	2
101033	1	63	4	15173.7	16816.2	4.35	1	1	2	93.5	26.1	97.5	0.404	22.9	33.7	44.8	1.564	1220	28.328	1	287	2	NA	3	2	2	2
102943	2	48	1	27858.1	29519.8	4.31	2	1	2	122.7	37.4	122.9	0.473	26.9	90.5	41.4	1.445	1150	26.703	1	306	2	NA	3	1	2	2
94607	1	38	3	91222.4	95111.4	4.25	1	1	2	100.1	29.8	108.8	1.11	63	64.3	55.9	1.951	1130	26.239	1	278	2	NA	3	1	2	2
99285	2	61	1	13373.1	14798.2	4.19	2	1	2	84.1	33.6	109.2	0.504	28.6	56.8	59.1	2.063	1060	24.613	1	367	2	NA	3	2	2	2
102130	1	56	3	263440	273881	4.15	2	1	2	89.9	32	105.6	1.15	65.3	101	84.8	2.96	1580	36.688	1	280	2	NA	3	2	2	2
102251	1	75	1	19644.2	21376.2	4.15	1	1	3	107	30.7	118.2	0.551	31.3	109	82.2	2.87	1590	36.92	1	360	2	NA	3	1	2	2
94387	2	39	4	36600.9	39705.7	4.12	2	1	2	131.9	49.3	146.3	0.764	43.4	59	46.2	1.613	2530	58.747	1	291	2	NA	3	2	2	2
94501	2	41	5	30534.3	32278.8	4.08	2	1	1	93.5	35.3	101.1	0.733	41.6	43.6	45	1.571	1060	24.613	1	291	2	NA	3	2	2	2
95170	2	67	5	19890.7	21447.1	4.08	2	2	NA	90.9	34	108.3	1.32	74.9	61.2	41.9	1.463	1180	27.4	1	356	2	NA	3	2	2	2
95140	2	42	1	32244.1	34102.4	4.07	2	1	2	79.2	29.8	93.7	0.687	39	74.8	65.1	2.273	1630	37.849	1	315	2	NA	3	1	2	2
102341	2	39	3	186846	189074	4.06	2	1	1	92.8	33.2	104.4	0.391	22.2	80.9	66.2	2.311	1280	29.722	1	341	2	NA	3	2	2	2
94030	1	45	3	115084	122602	3.98	1	1	2	108.1	28.8	107.2	1.15	65.3	71.6	75.2	2.625	804	18.669	1	287	2	NA	3	2	2	2
102617	2	63	3	112275	118521	3.95	2	1	1	83.5	33.5	104.4	1.65	93.7	108	82.3	2.873	1480	34.366	1	289	2	NA	3	1	2	2
93937	1	30	3	65415.2	65454.8	3.94	1	1	3	99.8	32.6	113.5	1.18	67	39	36.4	1.271	1350	31.347	1	372	2	NA	3	2	2	2
101640	2	55	5	12660.7	13309	3.92	1	1	2	94.7	32.1	115.4	1.1	62.5	63.7	41.6	1.452	931	21.618	1	361	2	NA	3	2	2	2
98770	2	46	4	20625.8	23397.8	3.88	2	2	NA	146.2	52.4	138.1	0.705	40	17.2	35.5	1.239	834	19.365	1	301	2	NA	3	2	2	2
100915	1	67	3	143558	159258	3.86	1	1	3	95.8	33.5	114.8	0.182	10.3	60	47.5	1.658	1190	27.632	1	307	2	NA	3	1	2	2
98102	2	35	5	18605.5	18414.2	3.86	2	1	2	72	29.1	97.4	0.799	45.4	36.5	29.4	1.026	799	18.553	1	294	2	NA	3	2	2	2
101247	1	38	5	18903.1	17845.8	3.86	2	1	2	64.1	23	86.9	0.238	13.5	54.4	41.2	1.438	735	17.067	1	314	2	NA	3	2	2	2
98594	2	38	1	12587.2	14137.3	3.85	2	1	2	111.1	43	120.6	0.754	42.8	27.9	28.5	0.995	1290	29.954	1	346	2	NA	3	2	2	2
98948	1	33	3	195934	196475	3.79	1	1	3	115.6	34.9	123.1	0.755	42.9	57.3	55.1	1.924	828	19.226	1	363	2	NA	3	1	2	2
96188	2	55	4	12660.7	13309	3.79	2	1	1	79.7	32.2	99	0.593	33.7	67.5	48.2	1.683	1200	27.864	1	294	2	NA	3	1	2	2
102455	1	66	4	10447.7	11121	3.69	2	2	NA	86.4	26.2	97.3	1.08	61.3	66.8	54.7	1.91	1450	33.669	1	323	2	NA	3	2	2	2
94552	2	56	5	13158.2	13544.6	3.69	2	2	NA	59.5	24.3	94	1.3	73.8	105	36.2	1.264	1500	34.83	1	288	2	NA	3	2	2	2
96631	1	37	2	71391.3	83616.1	3.67	2	1	2	104.7	33.2	112.7	0.394	22.4	37.4	40.6	1.417	780	18.112	1	315	2	NA	3	2	2	2
94350	1	54	5	28368.3	29894.1	3.66	2	1	2	83.6	28.5	100.2	0.985	55.9	65.6	61.1	2.133	1480	34.366	1	314	2	NA	3	2	2	2
101300	2	35	2	60549.9	61372.6	3.66	2	1	1	72.3	26.9	94.6	1.14	64.7	55.6	34.8	1.215	735	17.067	1	299	2	NA	3	2	2	2
95789	2	48	3	125373	126483	3.65	1	1	1	78.6	28.5	101.1	0.347	19.7	62.2	39.2	1.368	962	22.338	1	285	2	NA	3	2	2	2
100421	2	50	2	52316.6	55500.3	3.65	2	1	2	57.8	22.7	84.7	1.31	74.4	101	51.2	1.787	1750	40.635	1	283	2	NA	3	2	2	2
97684	2	47	3	13851.1	15079.1	3.61	2	1	2	134.5	50.8	145.7	0.21	11.9	27.3	41.8	1.459	1150	26.703	1	386	2	NA	3	1	2	2
94200	2	26	2	25401	26817.7	3.59	2	1	1	91.3	37.8	97.9	1.29	73.2	25	29.7	1.037	708	16.44	1	338	2	NA	3	2	2	2
102944	1	55	5	19977.8	22162.9	3.59	2	1	3	78.8	29.6	106.6	0.96	54.5	81.5	65.1	2.273	1850	42.957	1	281	2	NA	3	1	2	2
96082	1	37	3	173339	177066	3.56	2	1	1	120.1	33.5	124.1	1.06	60.2	50.7	50.3	1.756	1150	26.703	1	281	2	NA	3	2	2	2
101744	1	25	3	141318	158836	3.54	1	1	3	119.2	38.7	122.2	0.93	52.8	44.2	54.2	1.892	1170	27.167	1	335	2	NA	3	2	2	2
95114	1	34	1	37223.2	43145.6	3.52	2	1	2	103.3	35.7	115.9	0.761	43.2	39.2	48.8	1.704	1770	41.099	1	388	2	NA	3	2	2	2
100378	2	44	5	120073	120284	3.49	1	1	1	116.6	53.2	122.4	0.736	41.8	59.3	55.8	1.948	1720	39.938	1	349	2	NA	3	2	2	2
96172	2	80	3	55727.7	63984.2	3.48	1	1	2	70.3	27.5	106.7	1.16	65.9	51.4	39.3	1.372	1480	34.366	1	325	2	2	3	2	2	2
97886	2	54	5	20742	26550.1	3.48	2	2	NA	53.2	20.9	75.7	1.29	73.2	113	52.4	1.829	1260	29.257	1	275	2	2	3	1	2	2
95257	2	39	4	20349.7	21482.1	3.47	2	2	NA	66.7	26.9	78.6	1.34	76.1	85	47	1.641	1500	34.83	1	279	2	NA	3	2	2	2
100016	1	36	5	30043.5	29106.1	3.46	1	1	1	82.8	29.5	100.6	1.12	63.6	33.2	45.6	1.592	1140	26.471	1	281	2	NA	3	2	2	2
97648	2	32	3	146394	143261	3.43	2	1	2	126.3	46.5	136.6	0.695	39.5	39.3	47.7	1.665	896	20.805	1	317	2	NA	3	2	2	2
97620	2	41	5	24652.1	25615.1	3.4	2	1	1	115.2	45.8	127.3	0.956	54.3	73.1	44.8	1.564	1580	36.688	1	377	2	NA	3	1	2	2
99497	2	56	5	26239	27851.9	3.4	2	1	1	75	25.7	100.8	1.11	63	69.8	77.2	2.695	2650	61.533	1	292	2	NA	3	1	2	2
102191	1	58	3	21924.1	23056.3	3.37	2	2	NA	108.3	33.7	118.6	0.696	39.5	58.9	57.8	2.018	805	18.692	1	397	2	NA	3	2	2	2
95908	1	69	2	30008.2	31475.6	3.37	1	1	2	93.8	31.2	106.1	1.61	91.4	88.7	79.4	2.772	944	21.92	1	328	2	2	2	1	2	2
100468	2	52	4	9357.96	10544.8	3.32	1	1	1	83.1	33.4	98.7	1.36	77.2	71.8	49.2	1.718	1060	24.613	1	286	2	NA	3	1	2	2
102395	1	25	1	49636.8	61981.6	3.32	2	1	1	98.3	32.7	102	1.22	69.3	122	67.8	2.367	1160	26.935	1	293	2	NA	3	2	2	2
97193	1	28	1	47223.3	47570.8	3.29	2	1	3	107.5	32.7	113.4	0.182	10.3	36.1	87.4	3.051	1420	32.972	1	321	2	NA	3	1	2	2
94802	1	22	2	34993.3	37744.7	3.29	2	1	3	86.4	31.2	98	0.529	30	32	55.7	1.944	1230	28.561	1	283	2	NA	3	2	2	2
97708	1	76	4	8567.1	9244.18	3.29	1	1	1	87.5	30.7	103.6	1.27	72.1	110	54	1.885	1040	24.149	1	316	2	NA	3	2	2	2
95822	1	66	5	16219.7	16231.3	3.23	2	1	2	72.3	23.4	96.5	0.339	19.2	29.9	56	1.955	1160	26.935	1	291	2	2	3	2	2	2
99844	1	45	4	14269.1	14691.3	3.18	1	1	3	120.7	39	124	0.539	30.6	54.7	56.1	1.958	890	20.666	1	316	2	NA	3	2	2	2
98994	1	30	5	25527.5	30542.4	3.18	2	1	1	116.8	34.1	119.3	1.48	84	39.6	46	1.606	1140	26.471	1	339	2	NA	3	1	2	2
95971	2	71	1	22801.2	23636.3	3.13	2	1	1	111.7	48	132.4	0.967	54.9	79.4	52.1	1.819	975	22.64	1	398	2	NA	3	1	2	2
94596	1	45	3	57804.2	58858	3.1	2	1	1	74.6	24.1	93.5	0.712	40.4	64.6	72.8	2.541	1100	25.542	1	374	2	NA	3	2	2	2
102269	2	54	4	19888.8	20789.8	3.08	2	1	1	83.5	37.2	106.9	0.791	44.9	23.4	30.4	1.061	1130	26.239	1	289	2	NA	3	1	2	2
96086	1	65	3	100997	109029	3.08	1	1	1	110.9	37.1	117	0.83	47.1	62.6	67.6	2.36	1360	31.579	1	364	2	NA	3	1	2	2
94605	1	42	4	22517.6	24724.8	3.08	2	1	1	92.5	31.8	108.9	0.724	41.1	33.7	65.2	2.276	1240	28.793	1	303	2	NA	3	1	2	2
96574	2	39	3	61815.1	60020.5	3.06	2	1	2	58.1	24.1	86	2.53	144	89.2	69.8	2.437	1470	34.133	1	303	2	NA	3	2	2	2
94131	2	39	3	51518.1	50217	3.05	2	1	1	129	45.1	135.5	0.433	24.6	54	62.9	2.196	1370	31.811	1	332	2	NA	3	2	2	2
98308	1	35	1	53563.7	56356.5	3.05	2	1	1	68.4	25.5	86.8	0.835	47.4	60.3	50.1	1.749	907	21.061	1	307	2	NA	3	2	2	2
93721	2	60	1	8224.94	8589.05	3.04	2	1	1	85.1	35.9	113.2	0.72	40.9	90.2	36.3	1.267	855	19.853	1	372	2	NA	3	2	2	2
100733	2	44	5	24172.3	27351.2	3.04	2	2	NA	86.9	33.6	112.5	0.311	17.7	46.4	40.4	1.41	1400	32.508	1	332	2	NA	3	2	2	2
102497	1	75	3	36820.3	48733	3.04	1	1	1	72.8	26.4	98.9	0.389	22.1	99.2	76.1	2.657	1010	23.452	1	310	2	NA	3	1	2	2
93791	1	20	5	18005.9	23976.3	2.94	2	1	3	100.6	36.9	110.5	0.601	34.1	28.4	39.5	1.379	1040	24.149	1	332	2	NA	3	2	2	2
99772	2	43	4	19215.3	21630.2	2.92	2	1	2	133	51.3	137.6	1.11	63	12	21.8	0.761	976	22.663	1	351	2	NA	3	2	2	2
99959	1	48	4	11462.9	13017.2	2.92	2	1	3	112	37.9	117.7	0.826	46.9	29.4	44	1.536	1200	27.864	1	289	2	NA	3	2	2	2
98223	1	52	4	18090.3	18794.2	2.9	2	1	2	112.2	35.1	116.6	0.9	51.1	27.7	56.1	1.958	888	20.619	1	303	2	NA	3	2	2	2
98611	2	59	2	27452	28061.5	2.9	2	1	1	68.2	27.1	101	1.03	58.5	81.3	70.4	2.458	2050	47.601	1	335	2	NA	3	1	2	2
97986	2	29	4	22822.6	24354.1	2.89	1	1	1	121.3	44.2	118.8	0.151	8.57	53.3	27.2	0.95	863	20.039	1	359	2	NA	3	2	2	2
102666	2	44	3	122245	121636	2.89	2	1	2	66.7	28.5	95.1	1.66	94.3	122	37.3	1.302	1500	34.83	1	289	2	NA	3	2	2	2
94589	1	33	3	92106.7	94067.1	2.85	2	1	1	102.1	30.4	103.1	0.756	42.9	70.7	64.9	2.266	1520	35.294	1	282	2	NA	3	2	2	2
101249	2	63	2	7257.18	7101.66	2.82	2	1	1	76	30.3	105.7	1.46	82.9	98.5	30.8	1.075	1130	26.239	1	381	2	NA	3	1	2	2
98243	1	35	5	12127.6	12265.8	2.79	1	1	1	94.6	33.2	102.7	0.433	24.6	20.5	60.5	2.112	1430	33.205	1	358	2	NA	3	2	2	2
94786	2	24	3	77016.2	78004.6	2.79	2	2	NA	86.7	32	102.3	0.588	33.4	70.2	46.6	1.627	1290	29.954	1	290	2	NA	3	2	2	2
95655	1	22	3	117033	125725	2.79	2	1	1	105.1	31.2	113.6	0.505	28.7	42.5	49	1.711	655	15.209	1	292	2	NA	3	2	2	2
102664	1	51	5	23648.8	26267.3	2.79	2	2	NA	85	30.1	104.9	0.656	37.2	52	41.3	1.442	816	18.948	1	369	2	NA	3	2	2	2
101928	2	42	4	18519.4	19289	2.77	2	1	1	105.1	39	121.8	0.686	39	51	31.7	1.107	1040	24.149	1	326	2	NA	3	2	2	2
100632	1	39	3	38171.3	38677.3	2.77	2	2	NA	119.5	37.2	116.3	0.843	47.9	73.5	50.3	1.756	1120	26.006	1	336	2	NA	3	2	2	2
99204	2	65	1	13219.4	13908.3	2.77	2	1	1	60.2	28.4	93.6	1.75	99.4	97.6	39.3	1.372	1230	28.561	1	295	2	NA	3	2	2	2
100116	2	63	2	6093.21	6216.67	2.77	2	1	2	58.7	24.7	91	0.429	24.4	32.9	40	1.396	990	22.988	1	295	2	NA	3	2	2	2
101658	1	30	3	33162.2	34217.9	2.75	1	1	3	91.1	30	100.7	0.261	14.8	85.2	77.6	2.709	900	20.898	1	321	2	NA	3	1	2	2
97783	2	46	4	14921.4	15414	2.73	2	1	2	124.6	46.4	127.6	1.14	64.7	27.4	28.4	0.991	886	20.573	1	295	2	NA	3	2	2	2
98788	2	20	1	34619.1	37643.4	2.72	2	1	1	106.7	37.9	118.4	0.809	45.9	39.9	37.3	1.302	1210	28.096	1	286	2	NA	3	2	2	2
97965	1	32	5	35442.5	35006.4	2.66	2	1	2	143.4	43.3	126.5	0.556	31.6	34.7	52.6	1.836	1920	44.582	1	381	2	NA	3	2	2	2
98447	1	32	3	57653.6	58335.9	2.64	2	1	2	153.8	53.5	154.5	0.332	18.9	73.7	55.9	1.951	913	21.2	1	287	2	NA	3	2	2	2
99427	2	45	3	24899.8	24952.7	2.64	2	1	1	107.7	40.6	134	0.301	17.1	67.7	32.8	1.145	730	16.951	1	299	2	NA	3	2	2	2
99517	2	39	1	37497.2	38006.4	2.64	2	1	2	82.2	31.5	109.9	1.48	84	102	56.3	1.965	732	16.997	1	301	2	NA	3	2	2	2
101070	2	34	1	33584.3	34796.5	2.63	2	1	1	89	32.1	101.4	0.836	47.5	40.8	29.7	1.037	974	22.616	1	305	2	NA	3	2	2	2
100250	2	57	3	23800.8	23003.8	2.6	1	1	2	78	26.2	91	0.831	47.2	85.2	67.3	2.349	1270	29.489	1	337	2	NA	3	2	2	2
102887	2	60	4	7808.42	7779.68	2.57	2	1	1	94.1	37.2	110.9	1.05	59.6	25.7	36.6	1.278	1180	27.4	1	299	2	NA	3	2	2	2
99349	1	37	3	72227.5	74572.9	2.56	2	1	1	183	48.3	150.5	2.76	157	85.3	72.4	2.527	1000	23.22	1	320	2	NA	3	2	2	2
97685	1	23	2	55861.2	57093.6	2.55	2	1	2	110.5	39.2	118.1	0.548	31.1	46.5	58.8	2.053	1420	32.972	1	316	2	NA	3	2	2	2
100361	1	57	1	18469.2	18499.8	2.55	2	1	3	115.4	37.1	122.5	0.425	24.1	59.9	53.7	1.875	941	21.85	1	400	2	NA	3	1	2	2
100911	1	26	3	131430	173849	2.55	2	2	NA	107.3	31.7	103	0.785	44.6	64.1	55.9	1.951	719	16.695	1	326	2	NA	3	1	2	2
101844	2	21	5	26446.2	29961.6	2.46	2	1	1	88.5	37.2	105.2	0.827	47	29.2	22.5	0.785	695	16.138	1	297	2	NA	3	2	2	2
100181	2	37	1	8140.06	9881.35	2.46	2	1	2	91.8	36.7	113.9	0.327	18.6	42.4	34	1.187	921	21.386	1	304	2	NA	3	2	2	2
102674	1	26	3	91886.5	99421.5	2.46	1	1	2	91	34	103.5	1.22	69.3	59.1	64.3	2.245	819	19.017	1	299	2	NA	3	2	2	2
95199	2	61	4	10581.8	10996.1	2.45	2	1	2	101	38.6	113.5	1.12	63.6	41.5	80	2.793	1030	23.917	1	332	2	NA	3	1	2	2
101285	1	30	3	152613	148339	2.43	1	1	1	112.1	34.2	108.9	1.02	57.9	69.6	51.8	1.808	1050	24.381	1	309	2	NA	3	1	2	2
100999	2	29	3	43650.7	46999.4	2.41	2	1	1	91.1	32.9	103.8	1.31	74.4	27.5	45.7	1.595	1030	23.917	1	308	2	NA	3	2	2	2
102171	2	77	5	15326.3	16258.4	2.41	2	2	NA	49.4	20.7	76.4	0.885	50.3	58.5	61.7	2.154	2150	49.923	1	277	2	2	3	2	2	2
97103	2	31	2	56718.4	56452.1	2.39	1	1	1	119.6	40.5	NA	1.06	60.2	34.2	62.2	2.171	1190	27.632	1	275	2	NA	3	2	2	2
100315	1	62	2	11799.4	11950.1	2.39	1	1	1	104.1	32.9	110.7	1.12	63.6	59.6	50.7	1.77	1880	43.654	1	302	2	NA	3	2	2	2
102129	1	34	1	18266.7	21730.5	2.39	2	1	2	110.8	32.9	116.1	0.714	40.5	38.1	50.9	1.777	1240	28.793	1	297	2	NA	3	2	2	2
101730	1	73	3	7135.06	9478.71	2.37	1	1	1	100.9	34	122.5	0.893	50.7	114	55.2	1.927	1170	27.167	1	292	2	NA	3	2	2	2
99947	2	56	4	25224.4	26167	2.37	2	1	1	90.9	33.8	113.6	0.246	14	38.7	45.8	1.599	1020	23.684	1	310	2	NA	3	2	2	2
101817	1	71	3	8896.62	9040.02	2.32	1	1	2	124.7	37.7	126.2	1.08	61.3	79.5	50	1.746	870	20.201	1	396	2	NA	3	1	2	2
100497	2	80	3	27249.3	28551.2	2.32	2	1	1	73.4	30.2	104.9	1.28	72.7	130	46	1.606	1220	28.328	1	332	2	NA	3	1	2	2
94729	1	37	4	20892.7	22267	2.31	1	1	3	113.2	33.3	123	0.259	14.7	27.2	58.7	2.049	1320	30.65	1	302	2	NA	3	1	2	2
97642	1	74	3	9068.12	9214.28	2.3	1	1	1	97.3	34.9	117.5	0.222	12.6	85.3	55.6	1.941	897	20.828	1	385	2	NA	3	1	2	2
94935	2	41	5	51591.8	55436	2.29	1	1	1	77.2	28.8	100	0.251	14.3	25.5	42	1.466	1110	25.774	1	391	2	NA	3	2	2	2
94719	2	56	1	18761.7	18431.6	2.27	2	1	1	81.1	31.8	101.3	0.767	43.6	64.3	51.3	1.791	972	22.57	1	320	2	NA	3	2	2	2
99866	1	61	3	21915.2	23179.7	2.24	1	1	2	150.9	47	153.2	1.11	63	76.7	54.3	1.896	1240	28.793	1	309	2	NA	3	1	2	2
96234	1	40	5	18315.7	17963.7	2.21	2	1	3	121.9	39.3	122.9	0.598	34	34.4	51.3	1.791	1040	24.149	1	332	2	NA	3	2	2	2
94430	2	25	5	24619.8	25892.4	2.2	2	1	2	155.4	52.5	142	0.808	45.9	40.2	51.7	1.805	958	22.245	1	360	2	NA	3	2	2	2
97640	1	41	1	53559.9	62114.8	2.2	2	1	1	95.7	33.7	116.5	1.07	60.8	46.4	42.8	1.494	1120	26.006	1	355	2	NA	3	2	2	2
101917	1	66	2	13548.6	13286.5	2.2	1	1	1	95.6	30.9	116	1.1	62.5	42.2	44.9	1.567	1250	29.025	1	294	2	NA	3	2	2	2
101677	1	25	3	87674.8	94512.2	2.16	2	1	3	105.7	32.6	112.6	0.273	15.5	39.1	45.3	1.581	968	22.477	1	330	2	NA	3	2	2	2
102147	2	55	5	10957.8	12202.1	2.15	2	1	1	58.4	22.3	84.6	0.815	46.3	74.8	50	1.746	1310	30.418	1	287	2	NA	3	1	2	2
96580	1	27	3	80963.8	104461	2.14	1	1	3	100.7	31.8	110	0.265	15	72.7	58.8	2.053	889	20.643	1	354	2	NA	3	2	2	2
101693	2	28	3	83774.9	99139.5	2.11	2	1	1	85.5	34.5	108.9	0.765	43.4	54.5	59.5	2.077	1770	41.099	1	285	2	NA	3	2	2	2
101985	1	27	4	57374.2	65371.8	2.09	2	1	3	108.5	37.6	120.9	0.252	14.3	24.4	63.4	2.213	1470	34.133	1	280	2	NA	3	2	2	2
101537	1	33	3	106942	105128	2.08	1	1	1	97.7	32.7	102.1	1.14	64.7	72.2	75.5	2.636	2500	58.05	1	362	2	NA	3	2	2	2
98921	2	26	3	93086	98614.3	2.06	2	1	2	104.8	39	103.9	0.254	14.4	58.4	59.8	2.088	1100	25.542	1	328	2	NA	3	2	2	2
94632	2	70	3	50768	56442.3	2.06	2	1	1	76.6	27.9	95.5	0.979	55.6	139	58.5	2.042	1200	27.864	1	327	2	NA	3	1	2	2
93953	1	26	5	13631.3	14156.9	2.04	2	1	3	118.1	40.2	122	0.41	23.3	16.3	43.1	1.505	967	22.454	1	400	2	NA	3	2	2	2
99154	1	24	5	9131.88	10288.6	2.04	2	2	NA	94.6	30.9	105.7	0.285	16.2	21.5	59.4	2.074	815	18.924	1	339	2	NA	3	2	2	2
99224	2	46	4	15662	15674.7	2.03	2	1	2	94	35.9	94.4	1.88	107	22.2	42.6	1.487	687	15.952	1	291	2	NA	3	2	2	2
97709	2	22	3	164053	165607	2.01	1	1	1	84.2	32.8	110.4	0.705	40	53.1	43	1.501	648	15.047	1	286	2	2	3	2	2	2
95841	1	27	1	23256.8	24245.6	1.97	2	1	1	99.7	32.9	110	1.19	67.6	49.4	57.4	2.004	1930	44.815	1	297	2	NA	3	2	2	2
95780	2	78	1	25629.9	26406.5	1.97	1	1	2	63.9	27.9	92.4	0.994	56.4	154	42.8	1.494	1370	31.811	1	277	2	NA	3	1	2	2
100231	2	69	1	13842.8	14520.3	1.96	2	1	1	118.5	49.8	147.4	1.03	58.5	34.8	29.3	1.023	1290	29.954	1	313	2	NA	3	2	2	2
98832	2	48	4	18157.9	18700.2	1.96	2	1	2	79.5	26.9	89.9	0.942	53.5	43.5	37	1.292	1050	24.381	1	276	2	2	3	2	2	2
97572	1	50	3	83855	89966.6	1.95	2	1	2	95	29.1	108.2	0.954	54.2	82.4	59.3	2.07	1110	25.774	1	291	2	NA	3	2	2	2
95459	1	63	1	13389.8	13628	1.94	2	1	3	70.6	23.2	89.8	0.917	52.1	22.1	64.8	2.262	1690	39.242	1	281	2	NA	3	2	2	2
98174	1	48	4	18315.7	17963.7	1.92	2	1	1	98.3	37.8	113.3	0.147	8.35	18.9	49.9	1.742	1290	29.954	1	357	2	NA	3	2	2	2
99316	1	47	1	62978	65890.5	1.92	2	1	1	81.1	27.6	96.7	0.638	36.2	54.3	54.1	1.889	912	21.177	1	293	2	NA	3	2	2	2
96101	1	52	5	19778.1	20858.8	1.9	2	2	NA	79.5	31.8	97	1.12	63.6	76.2	62.4	2.178	1160	26.935	1	326	2	NA	3	2	2	2
97150	1	58	4	14866	14644.9	1.86	1	1	2	84.1	28	104.4	0.636	36.1	24.2	66	2.304	1090	25.31	1	305	2	NA	3	2	2	2
100251	2	45	4	27447.2	30766.1	1.85	2	1	1	122.9	41.6	122.3	1.37	77.8	78.3	38.2	1.334	1060	24.613	1	283	2	NA	3	1	2	2
94249	2	66	4	14019.7	14735.9	1.85	2	1	1	90.8	33.9	117.3	1.41	80.1	43.7	73.8	2.576	1100	25.542	1	289	2	NA	3	2	2	2
98209	1	58	3	137368	141181	1.85	2	1	1	90	26.8	102.8	1.18	67	76.4	64.6	2.255	881	20.457	1	296	2	NA	3	2	2	2
100748	2	62	4	14019.7	14735.9	1.85	1	1	2	70.8	25.4	97.9	1.05	59.6	33.6	70.9	2.475	1200	27.864	1	286	2	NA	3	1	2	2
99005	2	26	4	40950.3	45651.8	1.82	2	1	2	108.1	38.3	115.3	1.14	64.7	26.6	48.5	1.693	973	22.593	1	281	2	NA	3	2	2	2
98056	2	34	3	65799.7	72833.3	1.82	1	1	2	91.9	33.9	109.8	0.169	9.6	48.6	49.7	1.735	1290	29.954	1	343	2	NA	3	2	2	2
97064	1	24	1	50578.1	62757.7	1.82	2	1	2	87.5	32.1	106	0.568	32.3	28.5	44.4	1.55	943	21.896	1	296	2	NA	3	2	2	2
102622	1	46	3	32142.1	32686.3	1.82	1	1	1	97.4	30.6	108.8	0.909	51.6	88.1	70.9	2.475	1300	30.186	1	303	2	NA	3	2	2	2
95131	1	60	3	27958.1	26440.9	1.82	2	2	NA	79.7	25.2	102.4	1.11	63	89.8	45.7	1.595	1060	24.613	1	299	2	NA	3	2	2	2
102560	1	33	5	35864	36588.4	1.79	2	1	3	197.7	68.2	NA	0.45	25.6	82	70.3	2.454	1010	23.452	1	364	2	NA	3	1	2	2
95437	1	23	5	15950.2	17655.4	1.79	2	2	NA	79.6	28	96.8	0.407	23.1	36.2	45.3	1.581	1060	24.613	1	342	2	NA	3	2	2	2
98694	2	54	3	41415.5	41101.4	1.78	2	2	NA	92	36.1	113.7	0.841	47.8	73.3	61.8	2.157	1370	31.811	1	327	2	NA	3	2	2	2
101711	1	43	1	38151.9	39627.5	1.78	2	1	1	104.6	35.5	117.7	0.921	52.3	26	69.8	2.437	1550	35.991	1	335	2	NA	3	2	2	2
96398	1	32	4	19993.6	21198.3	1.77	2	2	NA	97.8	27	92.6	1.17	66.4	91.8	46.4	1.62	1290	29.954	1	276	2	NA	3	2	2	2
94850	1	46	3	38461.3	39772.1	1.75	1	1	3	57.7	21.2	77.7	0.132	7.49	31.6	43.9	1.533	698	16.208	1	363	2	NA	3	2	2	2
99425	2	57	4	13098	13124.5	1.73	2	1	1	97.3	35.5	110.1	2.02	115	41.4	34.2	1.194	667	15.488	1	331	2	NA	3	1	2	2
96481	1	29	1	44413.4	47960.6	1.71	2	1	2	88.9	25.7	95.2	0.602	34.2	19.8	33.2	1.159	719	16.695	1	294	2	NA	3	2	2	2
102348	2	27	1	44722.7	47989	1.7	2	1	2	109.4	43.4	113.2	0.581	33	57.8	54.9	1.917	897	20.828	1	301	2	NA	3	2	2	2
95231	1	32	5	30824.5	31589.3	1.7	1	1	2	93.3	28.7	97.3	1.06	60.2	68.5	58.3	2.035	1020	23.684	1	277	2	NA	3	1	2	2
99942	2	35	1	30491.9	32320.7	1.7	2	1	2	67.3	26.9	92.6	1.27	72.1	36.6	40.6	1.417	1030	23.917	1	299	2	NA	3	2	2	2
96622	2	40	4	29161.9	30765.9	1.69	2	1	2	120.1	47.1	131.1	0.525	29.8	32.1	33.1	1.156	946	21.966	1	284	2	NA	3	2	2	2
100642	1	65	4	6308.88	6279.82	1.69	2	1	1	142.2	46.1	151.3	0.985	55.9	60.8	54.7	1.91	1610	37.384	1	294	2	NA	3	2	2	2
100252	1	80	3	20641.5	23635.1	1.69	2	1	2	78.6	28.2	107.5	1.59	90.3	31.8	49.3	1.721	1120	26.006	1	278	2	NA	3	2	2	2
93975	2	54	3	80213.5	77479.1	1.68	2	1	1	70.9	27.2	97.5	1.13	64.2	66.9	41	1.431	1040	24.149	1	306	2	NA	3	2	2	2
96084	2	34	4	36851.2	39977.2	1.65	2	1	1	158.2	54.6	152.7	0.579	32.9	40.9	39.1	1.365	583	13.537	1	316	2	NA	3	2	2	2
95666	1	33	3	81661.7	85517.2	1.65	2	2	NA	124.1	42.6	132.2	0.141	8.01	56.1	37	1.292	830	19.273	1	343	2	NA	3	2	2	2
95869	1	66	4	16204.6	15741.7	1.65	1	1	2	90.2	26.3	94.5	0.827	47	76.9	70.2	2.451	1910	44.35	1	281	2	NA	3	2	2	2
95083	1	37	3	84489.7	80666.9	1.63	2	1	2	125.9	42.9	140.2	0.274	15.6	57.3	35.7	1.246	1030	23.917	1	344	2	NA	3	1	2	2
96649	1	51	4	47233.3	46465.7	1.63	1	1	2	132.3	40	136.6	0.208	11.8	42.7	62.6	2.185	1040	24.149	1	307	2	NA	3	1	2	2
101563	1	21	4	77496.6	74893.2	1.63	2	1	1	126.6	38.7	130	1.03	58.5	63.2	43.5	1.519	1130	26.239	1	282	2	2	3	2	2	2
93918	1	36	3	39038.2	38143.2	1.63	1	1	2	114.6	30.8	118	0.886	50.3	93.7	58.8	2.053	941	21.85	1	356	2	NA	3	2	2	2
102386	2	27	5	9900.06	11061.5	1.6	2	1	1	74.8	31.6	99	0.959	54.5	40.4	39.3	1.372	916	21.27	1	312	2	2	3	2	2	2
102514	1	33	5	34635.3	35627	1.6	2	1	1	96.3	31.2	109.2	0.652	37	86.3	62.9	2.196	1040	24.149	1	328	2	NA	3	2	2	2
101723	2	69	3	21540	20437.5	1.6	2	1	1	66.4	28.1	94.2	1.49	84.6	85.8	64.6	2.255	1570	36.455	1	315	2	NA	3	1	2	2
102373	1	31	1	26519.1	26532	1.59	2	1	2	90.9	30	105.8	0.119	6.76	26	38.3	1.337	1240	28.793	1	346	2	NA	3	1	2	2
96400	1	32	3	65540.1	79430.8	1.59	2	2	NA	84.9	28.7	98.8	0.204	11.6	80.7	39.8	1.389	578	13.421	1	285	2	NA	3	2	2	2
96800	1	53	4	22555.1	21959.6	1.58	2	1	1	90.1	30.6	103.3	0.19	10.8	62.9	68.9	2.405	979	22.732	1	318	2	2	3	1	2	2
101107	2	44	1	30100.5	29619.1	1.58	2	2	NA	68.8	27.6	98	1.18	67	30.8	40.2	1.403	1140	26.471	1	287	2	NA	3	2	2	2
99703	2	80	3	17676.7	18591.5	1.58	2	1	1	61.1	25.2	96.5	0.973	55.2	109	57.3	2	1260	29.257	1	322	2	NA	3	2	2	2
99456	1	26	5	11810.7	12351.9	1.58	2	1	1	72.3	24.3	88.7	0.732	41.6	31.4	56	1.955	1090	25.31	1	328	2	NA	3	2	2	2
98847	1	52	3	21847.9	23162.6	1.57	2	2	NA	111.3	35.3	123.4	0.28	15.9	47.7	55.6	1.941	1020	23.684	1	400	2	NA	3	2	2	2
102893	2	44	3	80406.1	80576.9	1.57	1	1	2	73.8	27.2	95.4	0.535	30.4	69.5	39.1	1.365	940	21.827	1	294	2	NA	3	2	2	2
102956	1	38	3	38645.7	39426.3	1.56	1	1	2	111.5	36.1	122	1.33	75.5	58.9	43.6	1.522	912	21.177	1	327	2	NA	3	1	2	2
99304	1	29	1	70420.4	93077.3	1.54	2	1	2	101.7	33.8	107.6	0.76	43.2	62.4	47	1.641	1270	29.489	1	306	2	NA	3	2	2	2
95910	1	50	5	12714.4	14472.4	1.54	1	1	1	80.1	27.7	95.7	0.169	9.6	40.1	58.9	2.056	1090	25.31	1	316	2	NA	3	2	2	2
99056	2	80	3	10764.2	15189.3	1.53	2	1	2	60.1	28.2	NA	0.104	5.91	16.6	19.3	0.674	743	17.252	1	284	2	NA	3	1	2	2
99396	2	22	1	31570.3	31753.7	1.52	2	1	1	84	32.9	95.7	0.235	13.3	33.4	32.6	1.138	877	20.364	1	302	2	NA	3	2	2	2
100649	1	43	3	32781.4	32446.1	1.51	2	1	1	80	26.9	104.6	0.286	16.2	52.4	47	1.641	613	14.234	1	316	2	NA	3	2	2	2
98783	2	40	3	28437.9	35094.4	1.49	1	1	1	126.3	44.2	131.3	1.3	73.8	86.9	94	3.282	850	19.737	1	341	2	NA	3	1	2	2
98776	2	45	3	23752	23694.9	1.49	2	1	1	152.6	42.6	133.7	0.846	48	32.6	31.8	1.11	952	22.105	1	281	2	NA	3	2	2	2
95969	1	48	3	21060.5	20910.9	1.49	2	1	1	131.2	37.6	119.2	0.137	7.78	54.4	37.2	1.299	1280	29.722	1	383	2	NA	3	1	2	2
95495	1	75	3	7531.3	8342.52	1.49	1	1	1	81.3	29.3	108.4	0.424	24.1	24.5	53.6	1.871	1130	26.239	1	282	2	NA	3	2	2	2
94739	1	57	3	29294.7	30663.6	1.48	1	1	2	84.1	27.2	101.6	1.1	62.5	54.2	65.3	2.28	2000	46.44	1	305	2	NA	3	2	2	2
96282	1	49	3	140978	158660	1.46	1	1	1	108.1	35.8	117.5	0.462	26.2	71.2	47.4	1.655	966	22.431	1	304	2	NA	3	1	2	2
96373	1	53	4	25735	26345.2	1.46	1	1	3	109.5	34.7	117	0.478	27.1	19.4	52.8	1.843	736	17.09	1	326	2	NA	3	2	2	2
94808	2	41	4	13192.8	13367.9	1.46	2	1	1	86.7	32.4	102.7	1.07	60.8	47.7	37.6	1.313	1290	29.954	1	301	2	NA	3	2	2	2
95645	2	67	1	13253.3	13944	1.46	2	2	NA	56.4	25	85.5	1.38	78.4	86.9	58.4	2.039	2880	66.874	1	339	2	NA	3	2	2	2
95189	1	66	4	6454.03	6561.03	1.44	1	1	1	103.3	36	111.6	0.119	6.76	39.3	23.8	0.831	857	19.9	1	278	2	2	3	2	2	2
100192	1	56	1	29517.2	30124.4	1.44	2	1	1	93.9	34.7	117.2	1.42	80.6	60.7	68.7	2.398	1210	28.096	1	344	2	NA	3	2	2	2
101894	2	46	5	6233.41	6499.46	1.43	1	1	2	60.6	21.4	88	0.583	33.1	37	42.9	1.498	1330	30.883	1	275	2	NA	3	2	2	2
98944	1	27	3	45031.7	49678.5	1.42	2	1	1	119.9	37.6	116.9	0.421	23.9	90.1	36.6	1.278	836	19.412	1	327	2	NA	3	2	2	2
96551	2	36	5	70010.2	69702.9	1.42	1	1	2	99.1	37.3	115.3	0.26	14.8	77.7	50.2	1.752	1190	27.632	1	279	2	NA	3	1	2	2
102267	2	77	4	18648.2	19971.5	1.4	1	1	1	120.6	51.6	126	1.39	78.9	50.3	70	2.444	1450	33.669	1	305	2	NA	3	1	2	2
102092	1	60	2	24160.9	25277.6	1.39	1	1	2	75.4	27.7	100.1	1.03	58.5	82.8	61.2	2.136	1580	36.688	1	330	2	NA	3	2	2	2
96108	2	47	1	46685	48064.8	1.38	2	1	1	98.3	37.6	108.2	0.976	55.4	49.1	48.8	1.704	1840	42.725	1	329	2	NA	3	1	2	2
97142	2	44	1	14037.4	13626.2	1.36	2	2	NA	79.6	32.5	103.8	0.708	40.2	33.6	29.5	1.03	1070	24.845	1	295	2	NA	3	2	2	2
97163	1	55	5	13824.7	15815	1.36	2	2	NA	58.8	24.3	90	0.775	44	41.9	58.9	2.056	2420	56.192	1	319	2	NA	3	2	2	2
99908	2	63	1	11429.8	11935.8	1.35	2	1	2	80.1	31.6	105.5	0.522	29.6	92.3	33.7	1.176	1340	31.115	1	344	2	NA	3	2	2	2
100986	2	50	2	15952.3	16616.5	1.35	2	1	2	72.2	27.1	91.5	1.27	72.1	62.7	45.6	1.592	1330	30.883	1	281	2	NA	3	1	2	2
95719	1	22	3	40412.3	43563.9	1.35	1	1	1	61.5	20.5	75.2	0.142	8.06	58.8	46.3	1.616	599	13.909	1	303	2	NA	3	2	2	2
97065	1	42	4	21520.4	21518.1	1.33	2	1	2	115.2	33	113.8	0.265	15	34.5	37.1	1.295	692	16.068	1	389	2	NA	3	2	2	2
97155	1	52	3	21632.9	22488.2	1.32	2	1	2	112.2	34.4	119.8	0.423	24	72.8	37.4	1.306	1200	27.864	1	307	2	NA	3	1	2	2
102694	2	55	3	55768.2	60615.4	1.32	2	1	2	81.5	33.4	103.3	1.77	101	65	50.5	1.763	1010	23.452	1	326	2	NA	3	2	2	2
99765	2	46	1	25773	28342.8	1.31	2	1	1	66.6	26	86.8	0.793	45	54.2	55.2	1.927	927	21.525	1	382	2	NA	3	1	2	2
94507	1	34	4	22588.9	23515.1	1.26	2	1	2	127.4	45.4	138.6	0.964	54.7	28.7	44.2	1.543	1240	28.793	1	364	2	NA	3	2	2	2
95504	2	61	3	68538.5	68318.6	1.25	2	2	NA	135	55.5	148	1.14	64.7	17.6	30.5	1.065	1650	38.313	1	311	2	NA	3	2	2	2
95665	1	23	3	93776.1	103585	1.24	2	1	2	84.9	27.5	93.5	0.371	21.1	60.4	60.8	2.123	1120	26.006	1	297	2	NA	3	2	2	2
101865	2	53	4	31439.8	31996.5	1.24	1	1	2	82.7	25.5	98.7	0.869	49.3	62.5	101	3.526	1090	25.31	1	299	2	NA	3	2	2	2
100610	2	41	4	14495.3	14809.1	1.24	2	1	1	61.2	21.7	79.5	0.98	55.6	60.5	47	1.641	1450	33.669	1	287	2	NA	3	2	2	2
95727	1	52	3	24664.6	24403.1	1.23	2	1	1	65.2	25	94	2.29	130	72.5	51.5	1.798	788	18.297	1	293	2	NA	3	1	2	2
95251	2	38	3	76509.4	81601.1	1.22	2	1	1	106.6	40.6	128.6	0.555	31.5	103	30.8	1.075	1330	30.883	1	325	2	NA	3	2	2	2
95233	2	21	1	23653	24515.8	1.22	2	1	2	94.8	38.2	108	0.521	29.6	22.7	37.4	1.306	1300	30.186	1	375	2	NA	3	2	2	2
94067	1	44	1	20446.7	20480.5	1.22	1	1	2	98.6	35.8	112.8	0.982	55.8	67.4	43.2	1.508	1370	31.811	1	285	2	NA	3	2	2	2
95273	1	62	1	22745.9	23568.3	1.22	1	1	1	101.2	30.9	107.4	0.913	51.8	74	49.4	1.725	1190	27.632	1	320	2	NA	3	2	2	2
98601	2	41	4	8709.06	9813.61	1.22	1	1	2	74.7	29.5	90.6	0.383	21.7	65.3	86	3.002	1900	44.118	1	344	2	NA	3	1	2	2
102548	2	28	5	39901.2	40350.5	1.2	2	1	1	88.9	32.8	104	1.04	59.1	85.5	76.4	2.667	1050	24.381	1	312	2	NA	3	2	2	2
100955	1	64	4	5836.85	5933.62	1.2	1	1	2	69.2	24.6	94.2	0.375	21.3	37.8	45.3	1.581	981	22.779	1	295	2	NA	3	2	2	2
102789	1	61	1	4987.43	5219.98	1.19	1	1	1	90.2	30.8	115.8	1.39	78.9	66.8	55.6	1.941	1470	34.133	1	315	2	NA	3	2	2	2
99584	1	21	1	84687.2	92440.2	1.19	2	1	3	86.7	30.4	96.7	1.07	60.8	23.3	40.5	1.414	836	19.412	1	290	2	NA	3	2	2	2
101256	2	34	4	13656.3	13215.9	1.18	2	1	1	138.6	52.9	141.1	1.04	59.1	42	52.8	1.843	1130	26.239	1	327	2	NA	3	1	2	2
99714	2	35	3	73230.1	71312.9	1.18	2	1	1	92.7	37.2	122.5	1.15	65.3	57.9	40.3	1.407	1390	32.276	1	275	2	NA	3	2	2	2
98968	1	33	3	86389.2	86120.6	1.18	1	1	1	119.1	36	115.3	0.531	30.2	37	46.5	1.623	833	19.342	1	381	2	NA	3	2	2	2
102516	1	46	3	45728.4	52214.9	1.15	2	1	1	135.8	40.2	134.6	0.158	8.97	58.7	47.9	1.672	1100	25.542	1	322	2	NA	3	2	2	2
96532	2	45	3	25230.1	25546.7	1.14	1	1	1	105.1	40.1	125.3	0.577	32.8	106	51.6	1.801	1030	23.917	1	337	2	NA	3	1	2	2
94744	1	43	4	43691.7	46536.4	1.14	2	1	1	98.3	27.2	101.2	1.11	63	53.3	43.2	1.508	1620	37.616	1	275	2	NA	3	2	2	2
94337	1	44	5	26600.5	31603.6	1.13	2	1	1	138.2	46.2	133.8	0.458	26	23.7	35.4	1.236	1290	29.954	1	400	2	NA	3	2	2	2
94969	1	80	3	9138.82	10205.6	1.11	2	1	1	98.6	29.6	111.2	0.422	24	103	57.5	2.007	959	22.268	1	294	2	NA	3	2	2	2
96488	1	62	2	14711.2	15577.5	1.09	2	1	1	79	29.2	101.3	1.49	84.6	58.2	53.1	1.854	1560	36.223	1	382	2	NA	3	2	2	2
96067	2	42	3	31841.7	32305.3	1.08	1	1	2	143	56.6	134.2	0.735	41.7	62.8	43.6	1.522	1120	26.006	1	301	2	NA	3	2	2	2
98876	1	22	4	26318.5	26619.5	1.08	2	1	2	64.6	22	77.5	1.16	65.9	43.1	30.4	1.061	1230	28.561	1	301	2	NA	3	2	2	2
99715	2	24	4	27734.6	30112.7	1.06	2	1	1	122.1	47.4	114	0.792	45	28.1	20.7	0.723	993	23.057	1	312	2	NA	3	2	2	2
96030	1	59	4	14954.8	14397.5	1.06	1	1	1	87.6	26.1	102.5	0.453	25.7	30.5	55.5	1.938	973	22.593	1	284	2	NA	3	2	2	2
101230	2	50	4	24587.3	27337.4	1.05	1	1	2	77.3	30.6	107.2	0.555	31.5	57.9	53.6	1.871	952	22.105	1	329	2	NA	3	2	2	2
95174	2	25	5	75660.9	76619.7	1.05	1	1	2	73.7	29.4	91.4	0.346	19.6	54.3	44.9	1.567	891	20.689	1	294	2	NA	3	2	2	2
95452	1	38	3	16464.5	16474.5	1.04	1	1	2	116.3	39.9	125.8	0.045	2.56	70.2	77.9	2.719	641	14.884	1	400	2	NA	3	1	2	2
99749	2	33	4	29058.8	31523.8	1.04	1	1	2	123.3	39.5	130.8	1.04	59.1	30.1	53.3	1.861	902	20.944	1	283	2	NA	3	2	2	2
94253	2	70	5	15590.9	15942	1.03	2	1	1	94.3	36.8	113.7	1.01	57.3	62.4	42.1	1.47	1340	31.115	1	342	2	NA	3	2	2	2
94049	2	66	4	9873.31	9984.41	1.02	2	1	2	121.2	58.7	125.2	0.708	40.2	51.5	42.6	1.487	1320	30.65	1	339	2	2	3	1	2	2
101976	1	38	5	27511	35147.7	1.02	2	1	1	85.3	27.9	97.4	0.653	37.1	24.7	56.7	1.979	1400	32.508	1	298	2	NA	3	2	2	2
100589	2	33	1	19796.6	22733.3	1.01	2	1	1	77.4	36.5	NA	0.707	40.1	41	48.6	1.697	1080	25.078	1	283	2	NA	3	2	2	2
97727	1	53	4	24148.1	24643.8	1	1	1	3	164.8	45.3	136.3	0.608	34.5	32.3	68.9	2.405	875	20.318	1	350	2	NA	3	1	2	2
93761	1	44	5	18939.5	19910.1	1	1	1	2	80.2	29	102.5	0.13	7.38	44.3	56.5	1.972	1070	24.845	1	348	2	2	3	2	2	2
95413	2	51	3	31671.5	30497.3	1	2	1	2	86.7	28.6	107.6	1.26	71.5	122	47.2	1.648	1700	39.474	1	297	2	NA	3	2	2	2
100860	2	36	4	36073	40726.2	0.99	2	1	2	123.6	42.9	127.1	0.724	41.1	26	30.8	1.075	1150	26.703	1	327	2	NA	3	2	2	2
95762	1	32	4	44345.7	58269.4	0.99	2	1	1	94	27.9	101.1	0.905	51.4	27	49	1.711	1050	24.381	1	279	2	NA	3	2	2	2
102079	2	60	4	11420	12045.1	0.98	2	1	2	72.9	33.6	98.8	0.749	42.5	53.9	31.3	1.093	1140	26.471	1	283	2	2	3	1	2	2
95028	1	30	3	38551.6	41054	0.98	1	1	1	96.9	30.4	113.3	0.471	26.7	51.3	64.3	2.245	1310	30.418	1	359	2	NA	3	2	2	2
94877	1	71	1	14211.1	15285	0.96	1	1	1	106.1	35.9	116.4	0.862	48.9	61.6	42.1	1.47	1030	23.917	1	327	2	NA	3	1	2	2
102641	1	34	3	46952.9	54215.7	0.96	2	1	3	97.9	32.1	109.7	0.489	27.8	77.6	79.6	2.779	1230	28.561	1	291	2	NA	3	1	2	2
96719	2	50	4	18227.3	18809.9	0.95	1	1	1	124.8	43.3	128.3	0.162	9.2	27.3	41.3	1.442	876	20.341	1	292	2	NA	3	2	2	2
102381	1	42	3	24406.3	27284.2	0.95	1	1	1	113.8	33.4	117.4	1.02	57.9	96.2	114	3.98	1800	41.796	1	291	2	NA	3	2	2	2
99152	2	72	3	41358.2	46022.7	0.94	1	1	1	121.1	46	135.7	0.899	51	114	58.5	2.042	1640	38.081	1	312	2	NA	3	1	2	2
96793	1	54	4	29026.5	31441.5	0.94	2	2	NA	107	34.9	108.7	0.2	11.4	18.1	36.3	1.267	852	19.783	1	320	2	NA	3	2	2	2
100436	2	48	1	62607.4	62244	0.93	1	1	2	112.7	50.3	125.4	0.528	30	44.7	36.3	1.267	1010	23.452	1	316	2	NA	3	2	2	2
99405	1	54	5	52259.8	52312.6	0.93	1	1	1	114.6	42.8	132.4	0.2	11.4	53.9	45.3	1.581	952	22.105	1	353	2	NA	3	2	2	2
97121	2	44	5	36600.8	39741.3	0.93	2	1	1	101.8	35	107.6	0.897	50.9	98.4	53.1	1.854	998	23.174	1	345	2	NA	3	2	2	2
96462	1	65	4	14020.9	15115.1	0.92	1	1	2	64.7	23.9	92.4	0.425	24.1	31.4	45	1.571	1150	26.703	1	296	2	2	3	1	2	2
95685	1	30	3	53488.7	52714.8	0.91	1	1	2	130.3	44.9	134.9	0.692	39.3	66.3	49.7	1.735	984	22.848	1	375	2	NA	3	2	2	2
94479	2	64	3	32706.6	31060.9	0.91	1	2	NA	79.7	33	116.3	0.084	4.77	29.6	35.4	1.236	1280	29.722	1	343	2	NA	3	1	2	2
99997	2	64	1	6348.64	6271.92	0.91	2	2	NA	61.8	27.8	98	1.3	73.8	75.6	45.2	1.578	1520	35.294	1	301	2	NA	3	2	2	2
101455	2	66	2	14647.9	15672.3	0.9	2	1	1	89.8	42	123	0.8	45.4	62.8	45.8	1.599	1320	30.65	1	368	2	NA	3	2	2	2
99438	2	41	5	18165.4	18894.2	0.89	2	2	NA	69	29.2	90.1	0.882	50.1	86.9	67.7	2.363	1930	44.815	1	287	2	NA	3	1	2	2
102688	2	53	3	27136.6	26294.4	0.86	2	1	1	80.3	28	106.7	1.17	66.4	107	66.9	2.335	1380	32.044	1	343	2	NA	3	1	2	2
96486	1	77	3	5973.58	8285.98	0.85	2	2	NA	99	32.4	127	1.1	62.5	73.4	90.6	3.163	1100	25.542	1	400	2	NA	3	2	2	2
98169	2	28	2	40668.3	42505.2	0.85	2	1	2	75	32.2	102.8	1.16	65.9	40.8	34.7	1.211	1210	28.096	1	276	2	NA	3	2	2	2
96701	1	74	2	25780.3	29087.7	0.84	1	1	1	67	24.2	84.9	0.03	1.7	17.6	46	1.606	1200	27.864	1	318	2	NA	3	2	2	2
98028	2	34	3	32341.3	32141.7	0.83	1	1	2	80.1	33	100.3	0.228	12.9	69.5	49.3	1.721	1450	33.669	1	357	2	NA	3	2	2	2
101252	2	33	5	14391.1	15067.4	0.82	2	2	NA	98.5	40	120.8	0.755	42.9	30	39.3	1.372	1070	24.845	1	311	2	NA	3	2	2	2
94398	2	39	4	29877.8	29472.8	0.81	1	2	NA	84.7	30.3	92.1	0.955	54.2	31.7	22.5	0.785	1050	24.381	1	276	2	NA	3	2	2	2
100433	1	67	2	11052.9	10774.9	0.81	2	1	1	73.5	27	98.3	0.899	51	55.2	43.1	1.505	1250	29.025	1	309	2	NA	3	2	2	2
101795	2	40	1	49838	55650.6	0.81	2	2	NA	63.2	26.7	94.5	1.22	69.3	60.1	45.8	1.599	1280	29.722	1	316	2	NA	3	2	2	2
101228	2	30	3	43271.9	46803.2	0.8	1	1	1	65.6	25.8	86	1.25	71	83.7	36.5	1.274	1410	32.74	1	334	2	NA	3	2	2	2
96130	1	61	5	12762.9	12890.4	0.79	2	2	NA	77.8	26.7	101	0.457	25.9	81	67.8	2.367	1470	34.133	1	283	2	NA	3	2	2	2
98262	1	59	3	43859.5	46680.3	0.75	2	1	2	83	26.6	96.5	1.17	66.4	59.8	75.8	2.646	909	21.107	1	294	2	NA	3	2	2	2
100356	2	39	4	23350	24874.3	0.74	2	1	2	92.7	30.7	97.3	0.651	37	26.5	60.1	2.098	1110	25.774	1	297	2	NA	3	2	2	2
99841	1	21	5	25362.7	27474.5	0.7	2	2	NA	71.7	29.7	95.4	0.391	22.2	38.5	34.6	1.208	717	16.649	1	400	2	NA	3	2	2	2
100987	1	60	5	20884.8	19995.3	0.7	2	2	NA	76.3	28.9	97.7	0.443	25.2	67.7	36.2	1.264	984	22.848	1	297	2	NA	3	2	2	2
95474	2	34	4	12735.9	13334.4	0.62	2	1	2	103.2	40.5	110.4	0.847	48.1	24.1	36.9	1.288	752	17.461	1	275	2	2	3	2	2	2
100326	2	21	4	39458.8	42842.2	0.59	2	1	1	92.3	39.1	103.7	0.126	7.15	19.9	34	1.187	846	19.644	1	280	2	NA	3	2	2	2
97111	1	43	5	23430.1	23854.7	0.58	2	1	2	92.6	27.9	100	1.65	93.7	32.3	55.2	1.927	1300	30.186	1	301	2	NA	3	2	2	2
101099	2	23	3	69265.9	83144.6	0.54	2	2	NA	90.9	35.6	116.8	1.73	98.2	60.4	52.1	1.819	949	22.036	1	303	2	2	3	2	2	2
95561	1	63	4	10143.3	10934.9	0.52	2	1	3	113.6	38.4	121.7	0.912	51.8	28.4	44.9	1.567	1420	32.972	1	374	2	NA	3	2	2	2
102685	1	39	3	24098.8	24113.4	0.52	1	1	3	111.7	34.2	111.8	0.449	25.5	82.6	44.6	1.557	1350	31.347	1	344	2	NA	3	2	2	2
96557	1	38	4	27012.2	28766.9	0.52	1	1	3	90.4	27.1	98.2	0.871	49.5	22	61	2.13	1150	26.703	1	304	2	NA	3	2	2	2
101669	2	28	3	73778.8	89293.8	0.51	1	1	1	99.8	42.4	125.5	0.316	17.9	84.9	40.4	1.41	1070	24.845	1	318	2	NA	3	1	2	2
101097	2	39	2	53567.1	53164.7	0.51	2	1	2	76.4	31.7	111.1	0.909	51.6	61.3	36.2	1.264	1840	42.725	1	298	2	NA	3	2	2	2
100838	2	37	3	39153.9	38527.9	0.49	1	1	1	128.8	48.8	134	0.376	21.3	20.9	34.5	1.204	1070	24.845	1	385	2	NA	3	1	2	2
100972	1	57	5	27444.3	27899.8	0.49	1	1	1	96.7	30.5	105.1	1.1	62.5	57.6	55.2	1.927	1240	28.793	1	281	2	NA	3	2	2	2
97672	2	45	1	22009.4	21622.1	0.48	2	2	NA	75.2	33.2	98.6	0.835	47.4	28.4	26.9	0.939	1040	24.149	1	301	2	NA	3	2	2	2
95094	2	37	2	30303.9	30420	0.48	2	2	NA	58.4	28.4	88.1	0.904	51.3	56.4	54.9	1.917	1080	25.078	1	278	2	NA	3	2	2	2
97576	1	32	1	100918	114421	0.41	1	1	3	103	36.5	120.5	0.194	11	34.8	73	2.548	1820	42.26	1	340	2	NA	3	2	2	2
94689	1	22	2	24478.8	25723.9	0.41	2	2	NA	81	30.9	96.6	0.545	30.9	39.6	42.5	1.484	1220	28.328	1	316	2	NA	3	2	2	2
96099	1	63	5	10090.6	10263.1	0.41	1	1	1	58.6	23.4	83.4	0.7	39.7	104	64.2	2.241	2090	48.53	1	282	2	2	3	2	2	2
99927	1	25	1	41111	44194.5	0.4	2	1	3	110.1	47.6	127.3	1.15	65.3	53.2	57.7	2.014	1030	23.917	1	363	2	NA	3	2	2	2
98780	1	45	4	39570.6	41722.5	0.36	1	1	1	125.3	38.1	121.2	0.663	37.6	27.6	47.4	1.655	1100	25.542	1	337	2	NA	3	2	2	2
95134	1	37	1	54582.6	58268.6	0.33	2	1	1	80.5	27.1	101.1	0.586	33.3	86	69.5	2.426	1500	34.83	1	276	2	NA	3	2	2	2
95977	2	26	4	20551.5	22006.7	0.31	1	1	2	69.7	21.9	81.3	0.309	17.5	23.6	72.8	2.541	1230	28.561	1	338	2	NA	3	2	2	2
98941	2	59	5	12746.6	12348.4	0.19	2	2	NA	50.2	23.6	87.8	1.48	84	49.9	57.9	2.021	1050	24.381	1	285	2	2	3	1	2	2
94945	1	29	1	35771.2	36195.7	0.15	2	1	1	127.3	38.7	131.4	0.476	27	43.5	41.1	1.435	1060	24.613	1	277	2	NA	3	2	2	2
95236	2	76	1	19068.7	19940.1	0.1	2	2	NA	54.2	23.9	88.8	0.807	45.8	45.9	46.1	1.609	1270	29.489	1	293	2	NA	3	2	2	2
102879	1	21	3	86688.7	96784.5	0.04	2	2	NA	122.3	42.5	130.5	0.094	5.34	64.1	97.7	3.411	823	19.11	1	321	2	NA	3	2	2	2
102132	2	39	1	53056.9	53728.4	0.04	2	1	2	101.1	41	124.7	0.3	17	49.8	38.9	1.358	850	19.737	1	314	2	NA	2	2	2	2
101642	2	53	4	16582.9	16941.8	2.61	2	1	1	154.4	57.3	151.7	0.825	46.8	77.5	47.2	1.648	956	22.198	1	378	2	NA	3	1	2	1
95035	1	42	5	20855.9	22189	2.61	1	1	1	148	41.7	142.7	0.107	6.08	25.8	57.5	2.007	617	14.327	1	343	2	NA	3	2	2	1
95594	1	50	5	18560.2	20924.1	2.61	2	1	2	99.5	31.9	111.6	1.28	72.7	70.3	41	1.431	1240	28.793	1	350	2	NA	3	2	2	1
99670	1	66	4	9279.64	9894.22	2.61	1	1	3	96.3	31.7	108.9	0.318	18.1	132	73.8	2.576	1070	24.845	1	278	2	NA	3	1	2	1
102886	2	50	5	24444.5	27705	2.61	2	1	1	73.1	30.2	98	1.03	58.5	86.6	67.2	2.346	1520	35.294	1	311	2	NA	3	1	2	1
100534	2	77	5	16720.2	18693.8	2.61	2	2	NA	57.9	26.8	95.3	0.827	47	137	61.1	2.133	1810	42.028	1	293	2	NA	3	1	2	1
101708	1	80	3	33050.3	38238.5	2.61	1	1	1	83.6	26.4	101.9	0.946	53.7	105	53.5	1.868	1950	45.279	1	298	2	NA	3	2	2	1
98679	1	65	1	9098.59	9733.48	2.61	1	1	1	70	24	92.4	0.66	37.5	85.3	68.8	2.402	965	22.407	1	283	2	2	3	1	2	1
99605	1	46	3	101109	100139	5	2	1	2	135.4	42.2	137.2	0.566	32.1	55.4	46.5	1.623	831	19.296	1	387	2	NA	3	2	2	1
94615	2	47	2	52439.2	52103.5	5	1	1	1	101.8	37.4	121.9	0.464	26.3	101	44.5	1.553	875	20.318	1	309	2	NA	3	1	2	1
97656	1	60	5	7776.27	7947.27	5	2	1	1	130.6	37	130.1	0.559	31.7	59.6	59.8	2.088	1120	26.006	1	385	2	NA	3	1	2	1
94834	2	62	3	67066.8	66507.8	5	2	1	1	89	36.1	106.1	0.714	40.5	99.7	69.1	2.412	806	18.715	1	285	2	NA	3	1	2	1
96287	2	74	2	31059	33055	5	1	1	1	84.6	35.4	115.1	0.867	49.2	72	53.9	1.882	896	20.805	1	345	2	NA	3	1	2	1
98175	2	69	4	13457.7	13692	5	1	1	1	77.3	34.8	112	0.696	39.5	81.5	67.7	2.363	1000	23.22	1	330	2	NA	3	1	2	1
94907	2	80	3	59162.6	62568.7	5	2	2	NA	74.5	32.5	106.4	0.542	30.8	80.8	36.9	1.288	1640	38.081	1	315	2	NA	2	1	2	1
93830	1	67	4	4668.8	5139.68	5	1	1	1	111.4	32.2	117.7	0.665	37.8	147	122	4.259	1330	30.883	1	312	2	NA	3	1	2	1
98301	2	68	4	27135.2	28492.8	5	2	1	1	83.9	31.5	112.1	1	56.8	87.3	75.8	2.646	1230	28.561	1	343	2	NA	3	1	2	1
95649	1	48	4	22123.8	23013.3	5	1	1	2	87.3	31.3	102.1	0.415	23.6	23.9	54.8	1.913	1880	43.654	1	335	2	NA	3	1	2	1
102866	2	73	3	120492	129217	5	2	1	1	83.4	30.8	110.3	1.07	60.8	91.3	95.8	3.344	1470	34.133	1	298	2	NA	3	1	2	1
101124	1	76	3	61887.5	65304.1	5	1	1	1	94.5	30.4	117.5	1.49	84.6	76.2	75.2	2.625	827	19.203	1	346	2	NA	3	1	2	1
96340	1	49	3	73489.2	73026.2	5	1	1	2	89	30.2	100.6	0.494	28	85.6	51.4	1.794	1770	41.099	1	400	2	NA	3	2	2	1
94726	2	46	3	122680	121763	5	2	1	2	84	29.4	101.7	1.04	59.1	95.5	57.8	2.018	1430	33.205	1	330	2	NA	3	1	2	1
94232	1	70	3	120330	133053	5	2	1	2	94	27.5	112.1	0.998	56.7	64.6	54	1.885	1080	25.078	1	339	2	NA	3	1	2	1
99937	2	54	2	29921.5	31646	5	2	1	1	63.8	27.5	93.1	0.739	42	126	62	2.164	878	20.387	1	379	2	NA	3	2	2	1
94037	1	59	5	9694.03	9807.45	5	2	1	2	74.3	26.4	98.9	0.704	40	106	43.3	1.512	1170	27.167	1	307	2	NA	3	2	2	1
96490	2	39	5	26594.1	30327	5	2	1	2	54.3	22	74	0.334	19	58.5	57.5	2.007	1160	26.935	1	311	2	NA	3	2	2	1
100693	2	49	4	26191.4	27784.5	4.98	2	1	2	97.1	36.2	118.2	0.407	23.1	97.1	66.6	2.325	1280	29.722	1	311	2	NA	3	1	2	1
97983	1	61	2	11562.5	11905.7	4.93	2	1	1	92.3	33.5	112.5	0.482	27.4	35.2	35.5	1.239	1160	26.935	1	398	2	NA	3	1	2	1
99157	2	62	5	12160.4	12710.7	4.93	2	1	1	50.4	21	76.2	1.65	93.7	121	51.3	1.791	1850	42.957	1	311	2	NA	3	2	2	1
101283	2	56	4	16519.9	17524.7	4.62	2	1	2	106.2	42.1	122.8	0.957	54.3	144	72.8	2.541	1620	37.616	1	358	2	NA	3	2	2	1
101809	1	61	3	18471.5	19836.2	4.56	1	1	2	139.6	39.4	141.1	0.055	3.12	36.2	31.5	1.1	729	16.927	1	353	2	NA	3	1	2	1
98746	2	60	3	25778.7	26590	4.56	1	1	2	98.2	33.5	120.2	0.207	11.8	39.9	40.9	1.428	1010	23.452	1	279	2	NA	3	1	2	1
101535	1	80	3	30549.8	35668.3	4.37	1	1	1	86.8	29.4	114.8	1.24	70.4	94.4	94.5	3.299	1380	32.044	1	305	2	NA	3	1	2	1
101019	1	49	3	108977	110964	4	2	1	1	111.1	32.6	111.8	0.711	40.4	143	47.4	1.655	1190	27.632	1	331	2	NA	3	2	2	1
94736	1	51	5	13354	13595.9	3.88	2	2	NA	71.8	25.6	75	0.962	54.6	85.2	67.4	2.353	1680	39.01	1	284	2	NA	3	2	2	1
101051	1	57	5	9990.73	10229.4	3.69	2	2	NA	82.9	26.4	95	1.08	61.3	62.6	42.7	1.491	1540	35.759	1	340	2	NA	3	2	2	1
94474	1	55	3	170881	174830	3.66	2	1	1	77.4	23	90.5	0.23	13.1	74.4	60.1	2.098	1200	27.864	1	297	2	NA	3	1	2	1
101049	2	57	3	12231.4	13433.6	3.52	2	1	1	107.5	47.3	133.5	0.755	42.9	43.7	53.2	1.857	1160	26.935	1	390	2	NA	3	2	2	1
100853	1	80	1	25356.7	26547.8	3.37	2	1	2	92.9	32.1	120.2	0.58	32.9	92.4	56.3	1.965	1720	39.938	1	289	2	NA	3	2	2	1
99479	2	58	1	12944.5	12760.4	3.32	2	2	NA	91.4	42.8	129	1	56.8	59.6	32.5	1.135	1160	26.935	1	335	2	NA	3	1	2	1
100599	1	54	1	41993.7	43860.7	3.21	2	1	1	81.5	29.3	104.2	0.835	47.4	64.3	48.6	1.697	1280	29.722	1	291	2	NA	3	2	2	1
94399	2	62	2	15156.7	16101.4	3.09	1	1	2	79.9	34.5	105.8	1.1	62.5	84	56.9	1.986	1960	45.511	1	287	2	2	3	2	2	1
95651	1	80	3	35671.8	39903	3.08	2	1	1	89.5	31.8	108.4	1.43	81.2	134	77	2.688	1540	35.759	1	278	2	NA	3	2	2	1
102407	2	75	3	70887.9	76745.8	3.08	2	1	1	124.9	48.7	145.6	1.56	88.6	106	55	1.92	1770	41.099	1	333	2	NA	3	1	2	1
102480	1	77	4	13290.3	14119.2	3.08	2	2	NA	92.7	32.1	108.3	1.77	101	137	66	2.304	1130	26.239	1	331	2	NA	3	2	2	1
97539	1	41	3	62446.2	69809.7	3.05	1	1	2	118.3	36.5	121.7	0.772	43.8	53.1	51.4	1.794	735	17.067	1	369	2	NA	3	2	2	1
100067	1	69	3	5360.88	7242.76	3.04	1	1	1	135.1	44.5	143.8	0.881	50	104	70.3	2.454	904	20.991	1	399	2	NA	3	1	2	1
96529	1	66	5	6983.62	7155.14	2.98	2	1	1	62.7	22.8	88.7	0.636	36.1	82.8	76.3	2.664	1880	43.654	1	284	2	2	3	2	2	1
99783	1	35	1	76948.8	75759.8	2.89	1	1	2	92.9	34.1	104.9	0.696	39.5	46.9	55.5	1.938	3550	82.431	1	310	2	NA	3	2	2	1
99759	1	50	1	12703.6	13931.7	2.79	2	1	2	105.3	38.2	117.9	1.02	57.9	52.7	38.3	1.337	943	21.896	1	353	2	NA	3	2	2	1
99305	1	50	2	21072.6	20627.2	2.73	2	1	3	93.3	31.7	105	0.906	51.4	70.1	51	1.78	2470	57.353	1	347	2	NA	3	2	2	1
97706	1	50	1	35564.3	36270.4	2.72	1	1	3	90.8	30.8	105.3	0.494	28	38.4	57.9	2.021	1600	37.152	1	308	2	NA	3	2	2	1
102704	2	52	3	86291.5	103433	2.67	2	1	1	98.4	36.9	108.6	1.19	67.6	74.2	32.4	1.131	1550	35.991	1	344	2	NA	3	2	2	1
94330	2	57	3	304314	337044	2.65	2	2	NA	89	37.3	121.8	0.529	30	30.8	62.8	2.192	1170	27.167	1	378	2	NA	3	1	2	1
102355	1	33	5	9951.03	11738.3	2.64	1	1	2	149.4	53.7	145.5	0.87	49.4	83.8	71	2.479	1630	37.849	1	328	2	NA	3	2	2	1
94885	1	64	4	9536.9	10498.8	2.64	1	1	1	121.9	36.7	130.3	0.433	24.6	38.3	77	2.688	1020	23.684	1	355	2	NA	3	1	2	1
98412	2	67	4	10951.2	11510.8	2.46	2	2	NA	82.7	34.3	108.2	1.03	58.5	34.7	50	1.746	1210	28.096	1	288	2	NA	3	1	2	1
102708	1	80	3	15906.1	17101.7	2.43	2	2	NA	85.8	28.1	107.2	0.844	47.9	48	85	2.967	1380	32.044	1	314	2	NA	3	2	2	1
97039	1	76	5	24184.3	25867.8	2.41	1	2	NA	76.3	27.6	100.4	0.994	56.4	45.3	61.8	2.157	1350	31.347	1	364	2	NA	3	1	2	1
101947	1	66	4	6610.98	7087.03	2.07	2	1	2	90.9	32.8	112.9	1.11	63	92.7	73.1	2.552	2400	55.728	1	357	2	2	2	1	2	1
97611	1	68	5	8073.23	8607.92	1.8	1	1	1	81.7	24.9	100.8	1.08	61.3	20.2	39.5	1.379	611	14.187	1	302	2	NA	3	1	2	1
99683	2	80	3	21331.4	29053.5	1.6	1	1	1	73.3	33.9	100.2	1.7	96.5	97.5	65.6	2.29	1890	43.886	1	312	2	2	3	1	2	1
95244	2	48	4	9547.81	10707.9	1.46	2	1	2	75.2	27.8	92.1	0.334	19	30.7	45.1	1.574	891	20.689	1	359	2	NA	3	1	2	1
95265	2	46	1	40245.4	40358.9	1.37	2	2	NA	NA	31.8	NA	0.619	35.1	60.5	61.3	2.14	1170	27.167	1	277	2	NA	3	1	2	1
101838	2	30	3	31677.6	30877.5	1.22	2	1	1	67.2	27.2	94.6	0.413	23.5	32.6	46	1.606	896	20.805	1	276	2	NA	3	2	2	1
94882	2	55	5	21875.9	22192.8	1.1	2	1	1	60.6	24.2	82.7	0.65	36.9	54.7	60.2	2.102	1040	24.149	1	276	2	2	3	2	2	1
95992	2	79	3	23268.1	25284.7	1.07	1	1	1	79.9	31.9	108.7	3.44	195	109	49.3	1.721	1910	44.35	1	286	2	NA	3	2	2	1
101294	2	39	4	31274.3	30697.8	1.06	2	2	NA	95.3	36.5	122.2	0.275	15.6	33.2	39.4	1.375	962	22.338	1	321	2	NA	3	2	2	1
98379	2	63	4	9366.57	9471.97	1	1	2	NA	80.1	37.8	119.8	0.209	11.9	32.2	34.1	1.19	947	21.989	1	298	2	NA	3	2	2	1
93762	2	74	1	23713.1	26249.6	1	2	1	1	60.8	27.1	99.8	0.748	42.5	91.7	77.8	2.716	1960	45.511	1	317	2	NA	3	2	2	1
96799	1	75	5	41772.7	41086.2	0.86	2	2	NA	81.7	26.9	107	0.478	27.1	66.5	46.2	1.613	1190	27.632	1	307	2	NA	3	1	2	1
102743	1	45	1	47282.5	55635	0.83	1	1	2	93.7	32.5	106.9	0.323	18.3	31.1	30.9	1.079	820	19.04	1	331	2	NA	3	2	2	1
101645	1	68	3	16526.3	21383.9	0.65	2	1	1	102.6	35	122.5	0.952	54.1	91.9	46.2	1.613	844	19.598	1	373	2	NA	3	2	2	1
102444	1	58	3	87735.4	93072.7	0.58	1	1	2	120.2	40.9	NA	0.171	9.71	63.6	39	1.361	1060	24.613	1	352	2	NA	3	1	2	1
100843	1	33	5	27391.1	27120.2	0.56	1	1	1	152.8	40.3	134.3	0.096	5.45	73.8	37.8	1.32	1130	26.239	1	298	2	NA	3	1	2	1
95239	2	23	1	41044.6	44042.2	0.48	2	2	NA	74.6	30.7	102.8	0.697	39.6	51.3	40.5	1.414	1160	26.935	1	277	2	NA	3	2	2	1
98988	2	59	1	22129	21658.4	0.4	2	2	NA	92.8	37.4	114	0.922	52.4	42	38.1	1.33	1490	34.598	1	310	2	NA	3	1	2	1
101185	2	57	5	13619.9	14399.8	0.24	2	1	1	70.1	28.5	98.2	1.23	69.8	90.1	88	3.072	1400	32.508	1	314	2	NA	3	2	2	1
102012	2	48	4	17151.4	17486.8	0.12	1	2	NA	125.6	54.7	128.1	0.359	20.4	23.2	30.3	1.058	680	15.79	1	359	2	NA	3	2	2	1
101589	1	63	4	6353.51	6718.4	2.61	2	1	1	160.6	44.5	145.7	2.56	145	48.7	41.1	1.435	1870	43.421	1	333	2	NA	3	2	1	3
96094	2	52	4	23087.1	23629.1	2.61	2	1	1	119.1	41	122	0.37	21	35.2	37.2	1.299	1630	37.849	1	380	2	NA	3	1	1	3
94725	1	56	3	330376	339593	2.61	1	1	1	102	35.6	118.2	0.749	42.5	91	95.3	3.327	1260	29.257	1	313	2	NA	3	2	1	3
99388	2	55	4	16776	17290.9	5	2	2	NA	139.9	48.9	145.7	0.429	24.4	59.4	43.8	1.529	1200	27.864	1	399	2	NA	3	1	1	3
97701	1	42	3	319908	308134	5	2	1	3	142.9	41.8	137.6	0.31	17.6	81.8	59	2.06	1200	27.864	1	392	2	NA	3	2	1	3
93801	1	59	2	38096.3	41266.9	5	2	1	1	79	24.7	97.3	0.91	51.7	91.1	64.8	2.262	1160	26.935	1	332	2	NA	3	1	1	3
102706	1	40	5	17917.2	19243.8	4.78	1	2	NA	73.5	24.1	91.9	0.13	7.38	73.3	52.1	1.819	1140	26.471	1	335	2	NA	3	1	1	3
96143	1	55	5	11019	11030.8	4.62	2	2	NA	87.8	30.4	106.5	0.841	47.8	39.8	64.3	2.245	1240	28.793	1	367	2	NA	3	1	1	3
98205	2	80	3	16103.3	22723.3	4.56	2	1	1	83.1	30.5	101.8	2.18	124	71.6	67.2	2.346	2010	46.672	1	281	2	NA	3	1	1	3
94432	2	71	1	18201.5	19083.9	4.48	1	1	1	94.5	36.1	118.9	1.18	67	100	46.7	1.63	2180	50.62	1	400	2	NA	3	1	1	3
95454	1	60	1	15731.1	16434.5	4.23	1	1	1	86.9	29.2	104.8	0.998	56.7	105	59.1	2.063	888	20.619	1	331	2	NA	3	1	1	3
95623	2	60	5	13805.9	15023.7	3.65	2	1	1	53.8	23.1	86.3	1.02	57.9	64.6	52.8	1.843	1480	34.366	1	310	2	NA	3	1	1	3
96323	1	63	4	8619.9	8784.26	3.31	2	1	1	79.5	27.9	102.9	0.991	56.3	43.5	54.6	1.906	1040	24.149	1	309	2	NA	3	1	1	3
101182	1	58	4	30990.4	30646	3.13	2	1	3	86.2	28.8	98.7	0.914	51.9	46	73.1	2.552	1220	28.328	1	283	2	NA	3	1	1	3
94084	2	61	5	19003.2	20397.6	2.77	2	2	NA	64.3	29	94.7	1.28	72.7	74	96.2	3.358	1330	30.883	1	276	2	2	3	1	1	3
95448	1	80	3	51805.3	54197.3	2.74	1	1	1	87.5	32	120.1	0.774	43.9	112	116	4.05	1450	33.669	1	334	2	NA	3	1	1	3
101462	2	23	3	78803.7	77940	2.46	1	1	1	156	60.3	143.2	1.34	76.1	84.9	68.3	2.384	1300	30.186	1	356	2	NA	3	1	1	3
102901	1	66	4	15301.9	16068	2.46	2	1	1	108.6	36.5	114.9	0.75	42.6	55.9	53.1	1.854	1810	42.028	1	367	2	NA	3	1	1	3
100483	2	51	1	18770.8	18503.8	1.96	2	1	1	85.5	33.9	103.7	0.894	50.8	56.4	65.9	2.301	1510	35.062	1	275	2	NA	3	2	1	3
94386	2	71	3	27297.1	30665.7	1.65	2	1	1	100	38.4	124.7	0.925	52.5	35.4	51.3	1.791	1640	38.081	1	394	2	NA	3	1	1	3
99029	1	46	4	35297.2	33896.7	1.63	1	1	1	76.6	23.9	94.5	1.26	71.5	23.7	46.8	1.634	1950	45.279	1	355	2	NA	3	1	1	3
101078	1	62	4	6091.9	6681.41	1.38	1	1	2	101.5	31.1	115	0.975	55.4	41.2	54.4	1.899	910	21.13	1	331	2	NA	3	1	1	3
94097	2	62	3	47269.4	45319.6	1.18	1	1	2	91.5	35.7	125.6	1.11	63	106	66.9	2.335	1850	42.957	1	323	2	NA	3	2	1	3
94038	2	59	1	50279.8	47926.4	0.91	1	1	1	80	30.3	103.1	0.654	37.1	57.8	66	2.304	1380	32.044	1	277	2	NA	3	2	1	3
100346	2	79	5	18084	18940.5	0.62	2	2	NA	52.2	23.7	85.6	1.41	80.1	106	66.1	2.308	2920	67.802	1	279	2	NA	3	1	1	3
98819	2	58	4	43804.7	45204.8	0.49	2	1	2	111.7	46.1	125.5	0.891	50.6	83.9	56.7	1.979	1400	32.508	1	326	2	NA	3	1	1	3
98473	2	65	2	20875.3	21501.8	0.38	2	1	2	73.1	35.5	103.9	1.21	68.7	88.6	54.1	1.889	2000	46.44	1	347	2	NA	3	1	1	3
97488	2	80	3	54477.7	63390	2.61	2	1	1	119.6	45	132.5	1.25	71	51.3	45.4	1.585	1490	34.598	1	286	2	NA	3	1	1	2
100924	2	40	3	28967.3	29031.8	2.61	1	1	1	127.1	44.9	115.6	0.398	22.6	101	50.1	1.749	1340	31.115	1	345	2	NA	3	1	1	2
94927	2	28	5	14072.2	14166	2.61	2	1	1	101.9	42.7	108.4	0.829	47.1	51.8	53	1.85	886	20.573	1	278	2	NA	3	1	1	2
97897	1	58	5	21506.8	24182.2	2.61	2	1	2	116.6	41.2	131.7	0.754	42.8	140	58.9	2.056	1610	37.384	1	400	2	NA	3	1	1	2
97360	1	63	4	10541.7	10328.3	2.61	2	2	NA	120.9	40.8	131.6	0.881	50	73.8	44.8	1.564	1270	29.489	1	400	2	NA	3	1	1	2
101212	2	62	5	6536.45	6999.14	2.61	2	2	NA	95.5	38.9	121.3	1.1	62.5	96.7	62	2.164	1090	25.31	1	343	2	NA	3	1	1	2
101221	1	54	4	25672.5	28988.6	2.61	2	2	NA	121	37.9	121.9	0.529	30	46.9	38.6	1.348	945	21.943	1	350	2	NA	3	1	1	2
93760	2	54	1	23824.6	23665.9	2.61	2	1	2	85.6	37.7	103.8	0.615	34.9	47.4	49.7	1.735	1410	32.74	1	291	2	NA	3	2	1	2
98320	2	48	4	10805	12312.1	2.61	2	1	2	97.8	36.9	106	0.644	36.6	34.7	37.6	1.313	1320	30.65	1	303	2	NA	3	1	1	2
97704	2	54	4	25839.6	26221.5	2.61	2	1	1	83.2	36.6	107.5	1	56.8	32.4	37.1	1.295	1160	26.935	1	307	2	NA	3	2	1	2
98597	2	66	1	8080.64	8438.37	2.61	2	2	NA	79.7	36.5	115.1	1.56	88.6	90.6	48	1.676	1580	36.688	1	319	2	NA	3	1	1	2
100726	2	69	1	11092.9	11464	2.61	2	1	2	81.8	35.2	113.9	0.784	44.5	73.8	62.9	2.196	998	23.174	1	333	2	2	3	1	1	2
98141	2	56	1	15019.3	14702.3	2.61	2	2	NA	77.8	34.7	120.5	1.02	57.9	88.1	50.1	1.749	1300	30.186	1	317	2	NA	3	1	1	2
102329	1	72	1	9896.09	10604.4	2.61	1	1	2	96.8	34.4	107.5	0.788	44.7	55.1	49.9	1.742	1180	27.4	1	377	2	NA	3	1	1	2
97971	1	71	3	64915.7	70528.6	2.61	1	1	2	106.4	33.4	122.5	1.18	67	71.3	40.9	1.428	769	17.856	1	322	2	NA	2	2	1	2
102288	1	32	5	20555.8	19736.6	2.61	2	1	1	102.1	32.6	108.5	0.335	19	34.9	40.3	1.407	967	22.454	1	287	2	NA	3	1	1	2
94909	1	59	3	80345	83451.2	2.61	1	1	2	105.4	32.4	110.3	1.2	68.1	83.4	60.1	2.098	2390	55.496	1	368	2	NA	3	1	1	2
96644	1	66	1	9144.33	9788.06	2.61	2	1	1	85.7	32.3	104.5	1.72	97.7	111	93.5	3.264	2330	54.103	1	320	2	NA	3	1	1	2
95986	1	48	4	20948.7	21154.3	2.61	2	1	3	88.2	32.2	103.8	0.959	54.5	36.5	61.1	2.133	887	20.596	1	303	2	2	3	1	1	2
93863	1	50	5	18828.5	19227.7	2.61	1	1	1	94.4	31.6	122.1	0.114	6.47	46.7	78	2.723	1530	35.527	1	303	2	NA	3	2	1	2
95997	2	61	4	18075.6	18936.9	2.61	2	1	1	75.6	30.9	100.3	0.762	43.3	83.2	57.8	2.018	1290	29.954	1	281	2	NA	3	1	1	2
95121	2	66	1	9454.71	9601.39	2.61	2	1	1	69.6	30.7	100.6	1.04	59.1	99.1	47.3	1.651	1400	32.508	1	285	2	NA	3	1	1	2
99808	2	39	2	46660.4	46459.7	2.61	2	1	1	77	30.6	102.9	1.57	89.1	102	66.4	2.318	2650	61.533	1	308	2	NA	3	2	1	2
94977	2	75	3	38968.7	43324.2	2.61	2	2	NA	76.1	30.1	106.7	1.7	96.5	171	72.4	2.527	1910	44.35	1	331	2	NA	3	1	1	2
96025	1	40	5	10670	11868.3	2.61	2	1	2	104.1	29.9	104.7	0.462	26.2	74.2	100	3.491	1230	28.561	1	276	2	NA	3	1	1	2
101661	2	61	2	12412.7	13400.9	2.61	2	1	2	69.6	29.9	91.5	0.861	48.9	68.9	34	1.187	1380	32.044	1	326	2	NA	3	2	1	2
98966	2	68	5	18489.8	19908.2	2.61	1	1	2	76.4	29.9	99.5	1.43	81.2	125	89	3.107	2450	56.889	1	335	2	NA	3	1	1	2
98845	2	50	5	12747.4	13747	2.61	2	2	NA	77.3	29.8	86	1.1	62.5	72.3	62.6	2.185	1330	30.883	1	316	2	2	3	2	1	2
98662	2	66	1	10057.5	10394	2.61	2	2	NA	70.8	29.4	97.9	1.57	89.1	49.3	45	1.571	1790	41.564	1	294	2	NA	3	1	1	2
99256	1	69	1	4958.26	5189.46	2.61	1	1	1	85.4	29	106.4	1.14	64.7	88.4	47.5	1.658	1020	23.684	1	294	2	NA	3	1	1	2
97947	2	80	3	57270.4	64893.5	2.61	2	1	1	74.7	29	106.4	1.56	88.6	103	63.9	2.231	4040	93.809	1	292	2	NA	3	2	1	2
102620	1	48	5	15592.7	15875.3	2.61	2	1	2	87.4	28.6	103.7	0.985	55.9	46.6	52.7	1.84	1740	40.403	1	297	2	NA	3	2	1	2
102506	2	51	2	17150	16785.3	2.61	2	1	1	69.4	27.7	92.6	0.354	20.1	46.8	31	1.082	1270	29.489	1	299	2	NA	3	2	1	2
93913	2	40	5	16016.2	16056	2.61	2	1	2	63.7	24.8	96.9	1.24	70.4	47.9	64	2.234	1150	26.703	1	278	2	NA	3	2	1	2
94201	1	77	5	26661.6	29003.1	2.61	1	1	2	65.3	23.5	87.3	1.76	99.9	93.4	60.8	2.123	2080	48.298	1	358	2	NA	3	1	1	2
102117	1	74	5	20113.7	21821.3	2.61	2	1	1	67.3	21.9	91.9	0.609	34.6	74.4	48.8	1.704	1280	29.722	1	299	2	NA	3	2	1	2
102850	1	54	2	56063	61763.2	5	2	2	NA	125.3	44.3	136.7	0.464	26.3	86.6	61.5	2.147	1930	44.815	1	306	2	NA	3	1	1	2
98550	1	40	4	30132.4	29911.2	5	2	1	3	133.4	40.8	126	1.08	61.3	63.4	35.7	1.246	897	20.828	1	305	2	2	3	1	1	2
98100	1	33	3	217494	217665	5	2	1	1	115.9	39.5	123.5	0.263	14.9	87	67.6	2.36	1120	26.006	1	346	2	NA	3	1	1	2
94128	1	35	4	24550.1	26210.8	5	2	1	1	124.1	38.3	118.5	0.775	44	43	62.1	2.168	2480	57.586	1	346	2	NA	3	2	1	2
94952	2	63	3	55838.5	58343.7	5	2	1	1	92.4	38.2	107	0.397	22.5	133	63.6	2.22	1010	23.452	1	291	2	NA	3	1	1	2
94986	1	62	3	122978	127771	5	2	1	2	88.8	35.3	111.5	1.3	73.8	89	88.9	3.103	1930	44.815	1	345	2	NA	3	1	1	2
100446	1	60	2	11560.7	11257.6	5	2	1	1	104.7	35.2	123	0.775	44	83.9	62.7	2.189	916	21.27	1	400	2	NA	3	2	1	2
100393	1	52	3	162290	160433	5	1	1	1	105.5	34.9	115.4	0.309	17.5	173	68	2.374	2210	51.316	1	400	2	NA	3	1	1	2
94342	2	57	4	25696.6	29006.4	5	2	1	1	89	34.6	99	1.9	108	81.6	47.9	1.672	1580	36.688	1	287	2	NA	3	1	1	2
101222	1	48	5	13723.3	13972	5	2	1	1	96.1	34.1	113.3	0.928	52.7	83.2	57.2	1.997	2000	46.44	1	319	2	NA	3	1	1	2
101405	2	56	4	34558.6	34446.3	5	2	1	2	84.7	33.9	96.9	0.716	40.7	100	41.5	1.449	1270	29.489	1	319	1	2	3	1	1	2
93805	2	64	3	45212.5	47363.4	5	1	1	1	89.9	33.9	108.7	1.5	85.2	62.3	44.3	1.547	1180	27.4	1	279	2	NA	3	1	1	2
101282	1	60	3	218602	213902	5	2	1	3	108.2	33.8	115.3	0.523	29.7	69.5	52.6	1.836	1510	35.062	1	298	2	NA	3	1	1	2
102625	1	33	5	21900.8	21028	5	1	1	3	103.3	33.7	111.2	0.874	49.6	82.6	83.9	2.929	1830	42.493	1	358	2	NA	3	1	1	2
97430	1	32	1	46797.2	45489.2	5	2	1	2	101.6	33.4	106.6	1.31	74.4	57.2	64.7	2.259	1030	23.917	1	285	2	NA	3	2	1	2
97030	2	57	2	32286.7	32861.9	5	2	2	NA	84.8	32.9	112.5	1.43	81.2	58.4	46.5	1.623	1080	25.078	1	322	2	NA	3	2	1	2
97666	1	69	4	9578.84	9627.46	5	1	1	2	91.5	32.8	110.9	0.654	37.1	70.4	85.5	2.985	1420	32.972	1	350	2	NA	3	2	1	2
99825	1	67	4	4855.81	5153.81	5	1	1	2	109.2	32.5	116.3	0.995	56.5	91.3	71.2	2.486	1540	35.759	1	328	2	NA	3	1	1	2
99745	1	33	5	19580.2	23012.1	5	1	1	3	87.6	32.3	96.3	0.851	48.3	44.9	84.6	2.953	2280	52.942	1	400	2	NA	3	1	1	2
99984	2	54	2	23970.1	24708.9	5	1	1	2	87.7	32.3	104.7	1.8	102	73	65.9	2.301	1780	41.332	1	277	2	NA	3	1	1	2
94867	1	55	3	142775	144704	5	2	1	3	109.2	31.9	119.7	0.991	56.3	56	68.5	2.391	1230	28.561	1	303	2	NA	3	2	1	2
95351	2	25	5	19779	22948.3	5	2	1	1	76.8	31.9	92	0.244	13.9	43.6	48.2	1.683	940	21.827	1	339	2	NA	3	1	1	2
100099	1	45	3	115842	123427	5	2	1	1	100.6	31.4	105.3	0.67	38	58.1	82.8	2.891	2140	49.691	1	332	2	NA	3	2	1	2
100663	2	71	3	152139	171415	5	2	1	2	85.4	31.3	105.5	0.583	33.1	70.4	70.1	2.447	1430	33.205	1	292	2	NA	3	2	1	2
94483	2	74	5	18636.5	20766.1	5	2	1	2	80.3	31.3	106.7	0.702	39.9	78.9	82.1	2.866	1500	34.83	1	280	2	NA	3	1	1	2
95803	1	38	3	102716	102299	5	2	1	2	100.8	31.1	102.8	0.722	41	91.5	61.9	2.161	1770	41.099	1	301	2	NA	3	1	1	2
98197	1	69	4	16835.8	18798.4	5	1	1	2	91.2	31.1	113.1	0.363	20.6	49.4	50.4	1.759	1210	28.096	1	328	2	NA	3	1	1	2
102754	1	50	4	25016.9	27066.9	5	2	1	2	96.8	31	107.2	0.784	44.5	49.2	78.4	2.737	1870	43.421	1	350	2	NA	3	1	1	2
95449	1	55	2	30947.8	33447.8	5	2	1	3	86.4	31	100	0.848	48.1	84.7	47.4	1.655	1390	32.276	1	303	2	NA	3	1	1	2
97108	1	51	5	8108.83	8443.22	5	1	1	3	83.6	30.7	102.7	0.16	9.08	107	53.7	1.875	1180	27.4	1	288	2	2	3	1	1	2
99415	2	73	4	34054.2	35832	5	2	1	1	76.3	30.7	102.9	0.86	48.8	95.9	68.5	2.391	2620	60.836	1	328	2	NA	3	1	1	2
101662	1	58	3	17162.2	18079	5	2	1	2	95.6	29.9	103.8	1.7	96.5	90.1	112	3.91	1320	30.65	1	305	2	NA	3	1	1	2
97462	1	50	2	56092.8	55242.7	5	2	1	2	84.2	29.9	NA	0.868	49.3	62.5	60	2.095	1010	23.452	1	290	2	NA	3	1	1	2
97618	1	64	1	31453.9	32591.1	5	1	1	2	94.9	29.9	107.1	0.894	50.8	58.3	57.1	1.993	1340	31.115	1	341	2	NA	3	2	1	2
94101	2	64	5	19765.2	23294.3	5	2	1	1	74.2	29.7	89.5	1.32	74.9	98.4	62.2	2.171	1460	33.901	1	308	2	2	3	1	1	2
100037	1	54	1	37181.9	39920.4	5	1	1	2	86.8	29.6	101	1.23	69.8	89	64.9	2.266	1870	43.421	1	298	2	NA	3	1	1	2
94039	1	60	5	11727.5	12271.4	5	2	1	1	84.4	29.6	100.7	0.851	48.3	46.9	70.8	2.472	1090	25.31	1	287	2	NA	3	1	1	2
102651	2	71	3	125884	131495	5	2	1	1	69.2	28.9	104	1.02	57.9	105	48.5	1.693	1830	42.493	1	338	2	NA	3	2	1	2
96390	1	46	1	62262.7	60626	5	2	1	2	98.5	28.5	98.8	0.993	56.4	42.7	72.7	2.538	1870	43.421	1	303	2	NA	3	1	1	2
102183	1	68	3	77605.1	77338.2	5	1	1	2	93.6	28.2	103.9	1.11	63	73	83.8	2.925	1430	33.205	1	364	2	NA	3	1	1	2
95110	2	67	1	14800.9	14819.7	5	1	1	2	72.5	27.9	102	0.386	21.9	89.8	76.1	2.657	1180	27.4	1	276	2	NA	3	1	1	2
101484	1	49	3	158979	156305	5	2	1	2	88.4	27.6	99.7	1.32	74.9	87.6	66.6	2.325	1580	36.688	1	330	2	2	3	1	1	2
98399	1	54	5	7509.42	8352.76	5	2	1	3	79.1	27.5	94.5	1.05	59.6	77.8	64.2	2.241	1470	34.133	1	292	2	NA	3	2	1	2
95480	1	71	3	119215	128366	5	2	1	1	79.8	27.3	92.4	1.23	69.8	107	80.8	2.821	2800	65.016	1	298	2	NA	3	2	1	2
99637	1	30	5	14614.4	17203	5	2	1	2	86.5	27.1	93.2	0.778	44.2	63.6	59.8	2.088	2260	52.477	1	306	2	NA	3	2	1	2
97382	1	36	5	26046.3	31010.2	5	2	1	1	84.5	26.7	93.8	1.01	57.3	53.7	55.4	1.934	1330	30.883	1	298	2	NA	3	2	1	2
96895	2	60	2	13956.5	14395.3	5	2	1	2	67.6	26.6	89.2	1.34	76.1	74	89.4	3.121	1620	37.616	1	279	2	NA	3	2	1	2
96117	1	68	2	19284.3	20420	5	2	1	2	70.6	26.4	101.6	0.388	22	73.2	77.4	2.702	907	21.061	1	313	2	NA	3	1	1	2
95118	1	57	5	10468.1	10809.4	5	2	1	2	76	26.3	91.6	0.745	42.3	68.7	73.8	2.576	2480	57.586	1	324	2	NA	3	1	1	2
96178	1	63	4	10657.1	10856.6	5	2	1	1	84.4	26.3	96.4	0.747	42.4	122	59.7	2.084	1050	24.381	1	283	2	NA	3	1	1	2
95674	1	49	4	29047.2	28958.1	5	2	1	1	89.7	26.1	103.7	1.68	95.4	120	85.8	2.995	1030	23.917	1	318	2	NA	3	1	1	2
95528	2	75	3	70284.6	75823.3	5	2	1	1	71.1	25.7	NA	2.58	146	102	58	2.025	2130	49.459	1	282	2	NA	3	2	1	2
100517	1	39	3	165069	168618	5	1	1	3	90.3	25.4	93.7	1.09	61.9	75.1	57.2	1.997	1300	30.186	1	301	2	NA	3	1	1	2
101870	2	66	3	289018	302725	5	2	2	NA	66.8	25.3	88.4	1.29	73.2	126	63.7	2.224	1740	40.403	1	320	2	NA	3	2	1	2
99176	2	63	5	12136.3	13194.5	5	2	2	NA	54.8	25.2	84.4	0.758	43	72.8	61	2.13	1720	39.938	1	306	2	NA	3	1	1	2
99358	1	43	5	20076	22632.9	5	1	1	2	68.7	23.5	88.1	0.673	38.2	64.9	58.1	2.028	1080	25.078	1	275	2	NA	3	2	1	2
99500	1	61	1	13759.2	14569.5	5	2	1	2	66.5	23.5	93.7	1.03	58.5	149	52.1	1.819	1320	30.65	1	283	2	NA	3	1	1	2
101780	2	65	3	109554	111813	5	2	1	1	67	23.5	86.5	1.32	74.9	120	79.6	2.779	2120	49.226	1	296	2	NA	3	1	1	2
96926	1	59	3	113380	117015	5	2	1	3	77.2	22.4	84.8	1.21	68.7	66.2	71.4	2.493	1640	38.081	1	284	2	NA	2	2	1	2
95137	2	53	3	95449.9	114411	5	2	1	1	63.2	22.1	87.8	0.602	34.2	196	86.4	3.016	1020	23.684	1	289	2	NA	3	2	1	2
98616	2	44	5	14582.2	18279.2	5	2	1	1	46.2	19.4	74	1.08	61.3	113	46	1.606	1380	32.044	1	280	2	NA	3	2	1	2
94157	2	60	5	15039.1	15137.2	5	2	2	NA	40.4	18.3	70.3	1.09	61.9	80.5	46.1	1.609	1840	42.725	1	318	2	2	3	2	1	2
96993	1	52	3	122231	126957	4.93	2	1	3	149.8	44.9	136.4	0.753	42.8	64.8	66	2.304	1290	29.954	1	397	2	NA	3	1	1	2
101920	1	48	5	13076.2	14741.6	4.93	2	1	2	74.3	31.2	105.2	0.858	48.7	66.8	68.4	2.388	1300	30.186	1	284	2	NA	3	1	1	2
100238	1	58	3	216406	219486	4.93	2	1	2	91.8	30.5	110.3	1.29	73.2	95	78	2.723	2110	48.994	1	304	2	NA	3	2	1	2
98258	1	73	3	100561	110582	4.93	1	1	3	97.8	28.3	111.5	1.23	69.8	129	49.3	1.721	981	22.779	1	275	2	NA	3	2	1	2
95216	1	50	5	18560.2	20924.1	4.93	1	1	1	76.6	25.9	90	0.59	33.5	51.5	70.1	2.447	1150	26.703	1	307	2	2	3	1	1	2
95593	1	70	3	70750.8	75962	4.93	1	1	1	79.6	23.2	96.2	1.98	112	108	57.8	2.018	1510	35.062	1	358	2	NA	3	2	1	2
101638	1	58	3	209744	222581	4.9	2	1	2	86.5	28.3	94	1.74	98.8	96.9	62.8	2.192	1400	32.508	1	304	2	NA	3	1	1	2
93964	1	52	5	12519.3	12746.2	4.81	1	1	2	85.5	28.9	100.4	0.772	43.8	49.6	57.9	2.021	1140	26.471	1	306	2	NA	3	1	1	2
97930	1	32	5	25278.5	31445.7	4.78	2	1	1	88.4	29	103.3	0.28	15.9	63.8	64.2	2.241	1250	29.025	1	286	2	NA	3	1	1	2
94921	2	61	5	8883.79	9746.42	4.72	2	1	2	63.7	27.9	97	1.37	77.8	79.6	48.2	1.683	1480	34.366	1	323	2	NA	3	1	1	2
97118	1	72	3	102774	110616	4.62	1	1	3	108.8	36.4	120.4	0.973	55.2	90.9	53	1.85	1530	35.527	1	338	2	NA	3	1	1	2
98202	1	50	4	36587.9	35490.1	4.62	1	1	3	92.6	34.7	103.6	0.561	31.9	54.7	65.8	2.297	1260	29.257	1	325	2	NA	3	2	1	2
94812	1	46	5	13918.7	14949.2	4.58	1	1	2	77.9	27.6	95.6	1.34	76.1	82.2	44.9	1.567	1220	28.328	1	308	2	NA	3	2	1	2
98334	1	62	5	6146.78	5844.71	4.56	2	1	2	87.4	29.3	101.7	1.2	68.1	98.5	46.8	1.634	1430	33.205	1	317	2	NA	3	1	1	2
97883	2	71	3	37017.5	51535	4.56	2	2	NA	71.6	25.8	96.2	2.73	155	78.3	49	1.711	2840	65.945	1	298	2	NA	3	1	1	2
96902	1	75	3	11023.8	11695.9	4.56	1	1	1	69.6	24.1	90.4	0.327	18.6	114	62	2.164	1360	31.579	1	313	2	NA	3	1	1	2
95238	1	78	4	9734.39	10105.2	4.4	1	1	1	86.1	27.4	104.7	0.986	56	78.4	54.4	1.899	1310	30.418	1	363	2	NA	3	1	1	2
94868	1	59	2	30109.6	31862.1	4.31	2	1	1	129	36.9	126.8	0.815	46.3	76	46.8	1.634	1360	31.579	1	282	2	NA	3	1	1	2
101335	1	80	4	8503.24	8934.53	4.31	1	1	2	74	25.3	97.8	0.918	52.1	84	52.3	1.826	1570	36.455	1	341	2	NA	3	1	1	2
98043	1	61	4	10311.6	11017.9	4.25	1	1	2	85.8	27.2	96.7	0.91	51.7	53.5	51.2	1.787	1050	24.381	1	283	2	NA	3	2	1	2
98393	2	80	3	11557.6	16308.8	4.21	2	2	NA	73.2	32.1	117.1	1.12	63.6	79.7	74.2	2.59	1260	29.257	1	354	2	NA	3	1	1	2
95771	2	63	4	17844.5	19300.9	4.16	1	1	2	103.4	38.6	116.5	0.903	51.3	83.9	60.4	2.109	970	22.523	1	300	2	NA	3	1	1	2
101834	2	66	4	24331.8	26463.3	4.15	2	1	1	94.3	36	109.2	0.914	51.9	114	44.7	1.56	1800	41.796	1	333	2	NA	3	2	1	2
95636	2	51	2	51528.7	56210.7	4.1	2	1	1	64.7	28.2	87	0.929	52.7	55.1	48.1	1.679	1470	34.133	1	309	2	NA	3	2	1	2
94879	2	48	5	8429.19	8414.72	4.08	1	1	1	99.1	32.3	107.2	1.38	78.4	46.6	45	1.571	823	19.11	1	292	2	NA	3	2	1	2
99377	2	80	2	25807.8	27252.7	4.08	2	1	1	63.5	29.1	86.8	0.397	22.5	82.2	61.6	2.15	1440	33.437	1	282	2	NA	3	1	1	2
97766	1	65	5	4869.29	5168.13	4	1	1	2	113.4	31.9	113.5	0.822	46.7	65.6	87.4	3.051	1620	37.616	1	347	2	NA	3	1	1	2
95671	2	66	1	17577.4	18461.9	4	1	1	2	70.9	30.8	98.3	1.01	57.3	104	73.3	2.559	1790	41.564	1	296	2	NA	3	2	1	2
94372	1	68	4	4869.29	5168.13	3.87	2	1	1	113.8	36.8	120.4	0.735	41.7	44.1	51.9	1.812	944	21.92	1	320	2	NA	3	1	1	2
100373	1	74	5	20325.4	21278.7	3.86	2	1	1	63	22.6	83.8	1.62	92	73.3	59.7	2.084	1600	37.152	1	283	2	NA	3	2	1	2
95453	1	39	1	9203.27	11352.5	3.85	2	1	2	79.1	28.3	100.8	0.369	21	55.6	65.6	2.29	1480	34.366	1	313	2	NA	3	1	1	2
97049	1	52	5	13354	13595.9	3.73	1	1	2	83.9	26.8	95	0.519	29.5	126	32.6	1.138	1010	23.452	1	302	2	2	3	1	1	2
94920	2	58	4	32830.7	32724	3.69	1	2	NA	87.8	37.8	107.8	0.834	47.4	106	36.8	1.285	2010	46.672	1	350	2	NA	3	1	1	2
99574	1	63	3	123339	125218	3.67	1	1	1	115.1	33.4	125	0.506	28.7	85.7	56.9	1.986	1260	29.257	1	308	2	NA	3	2	1	2
94519	1	59	3	373661	379744	3.67	2	2	NA	94.2	29.6	103.3	0.963	54.7	64.5	54	1.885	1550	35.991	1	373	2	2	3	2	1	2
101515	1	51	2	31648.6	33192.6	3.66	2	1	1	101.3	31	109.5	0.606	34.4	53.7	58.4	2.039	3220	74.768	1	276	2	NA	3	2	1	2
97593	2	60	4	12214	12568.9	3.65	2	1	1	120.2	43.3	124.1	1.27	72.1	58.2	46.3	1.616	1750	40.635	1	334	2	NA	3	1	1	2
101934	2	64	5	13204.3	13902.7	3.65	2	1	1	95	33.7	111.5	1.22	69.3	83.4	42.2	1.473	1560	36.223	1	275	2	NA	3	2	1	2
101442	2	67	3	199910	207829	3.43	1	1	1	104.8	40.6	120.8	1.3	73.8	95.8	55.1	1.924	1470	34.133	1	327	2	NA	3	2	1	2
96674	1	30	2	45686.7	55703.1	3.43	2	1	2	96.6	29.7	105.1	0.608	34.5	31.8	49.6	1.732	1150	26.703	1	344	2	NA	3	2	1	2
101470	2	57	3	20357.6	24401.7	3.37	2	2	NA	100.8	32.1	127.7	1.19	67.6	84.7	27	0.943	1130	26.239	1	400	2	NA	3	1	1	2
99857	2	36	1	43531.5	46305.3	3.32	2	1	1	86.6	36.8	105.5	0.843	47.9	73.3	54.6	1.906	2310	53.638	1	374	2	NA	3	2	1	2
97699	2	55	1	40392	44188.4	3.31	2	1	1	65.6	26.6	92	0.994	56.4	68.7	49.7	1.735	1080	25.078	1	282	2	NA	3	2	1	2
97538	2	54	2	20739.2	21999.9	3.3	2	1	1	79.7	33.6	103.1	0.803	45.6	63.2	55.6	1.941	1250	29.025	1	385	2	NA	3	1	1	2
99407	2	49	4	19064.8	19859.7	3.25	2	1	2	120	49.9	132.8	0.789	44.8	60.6	72.8	2.541	1540	35.759	1	277	2	NA	3	1	1	2
99711	2	58	5	9601.09	9955.94	3.2	2	1	1	72.3	28	100.4	0.537	30.5	55.2	89.9	3.138	1310	30.418	1	336	2	2	3	1	1	2
97520	2	57	4	25044.4	25463.2	3.11	1	1	1	123.4	46.3	125.3	0.245	13.9	21.7	59.6	2.081	1270	29.489	1	388	2	NA	3	1	1	2
95924	2	65	4	10991.8	10992.1	3.08	2	1	1	110.2	36.9	129	0.404	22.9	70.1	36.2	1.264	1130	26.239	1	310	2	NA	3	2	1	2
94425	2	75	3	65115.4	72984.9	3.08	2	1	1	74.9	30.1	106.4	1.66	94.3	89.9	62.6	2.185	1460	33.901	1	307	2	NA	3	1	1	2
94448	1	41	3	143070	140449	3.06	2	1	1	105.1	34	116.6	0.515	29.2	69.3	42.7	1.491	1180	27.4	1	365	2	NA	3	1	1	2
102904	2	75	3	112088	117355	3.04	2	1	1	65.1	27.6	94.4	0.679	38.6	69.1	60.3	2.105	1370	31.811	1	317	2	NA	3	2	1	2
98452	1	52	5	28749.6	29201.8	3.04	1	1	3	71	22.1	83.8	0.445	25.3	43.5	117	4.084	1420	32.972	1	288	2	NA	3	1	1	2
94290	2	35	5	18471	20399.7	3.03	2	1	1	79.5	33.3	89.9	1.19	67.6	41.6	45	1.571	1340	31.115	1	290	2	NA	3	2	1	2
102790	1	47	3	178133	180873	3.03	2	1	2	85.8	28.6	98.8	0.932	52.9	84.5	92.8	3.24	1620	37.616	1	287	2	NA	3	1	1	2
97573	2	62	5	8339.12	8399.34	2.98	2	1	1	61.8	24.5	85.4	1.12	63.6	68.8	60.8	2.123	2830	65.713	1	288	2	2	3	2	1	2
100625	2	54	1	20066.3	21003	2.92	2	2	NA	75.2	33.5	99.7	0.756	42.9	43.6	39.8	1.389	1140	26.471	1	343	2	NA	3	2	1	2
101993	2	67	3	11210.9	11221.3	2.89	2	1	1	67.8	23.3	97.8	1.43	81.2	81.2	50.9	1.777	1780	41.332	1	276	2	NA	3	2	1	2
101091	2	58	4	35019.4	36753.5	2.77	2	1	1	98.9	37.8	116.9	0.709	40.3	15.8	57.6	2.011	2260	52.477	1	289	2	NA	3	1	1	2
101522	1	76	3	46567.5	50677.7	2.77	1	1	2	79	25.7	102.3	1.3	73.8	91.1	87.7	3.062	2000	46.44	1	321	2	NA	3	2	1	2
98627	1	53	5	13754.6	16456.4	2.74	1	1	1	65.3	24.2	92.2	1.15	65.3	76.6	87.3	3.048	801	18.599	1	279	2	NA	3	1	1	2
101118	1	26	1	31927.5	32162.5	2.72	1	1	3	120.3	35.5	117.9	0.79	44.9	41.6	53.2	1.857	1120	26.006	1	367	2	NA	3	2	1	2
96393	1	71	3	52784.5	54765.7	2.71	2	1	2	87.8	27.8	105.5	1.01	57.3	107	52	1.815	1160	26.935	1	324	2	NA	3	1	1	2
95348	2	39	2	52481.1	54064.4	2.65	2	1	2	89.4	33.3	101.2	1.03	58.5	52.5	41.4	1.445	1420	32.972	1	330	2	NA	3	2	1	2
96205	1	52	4	23805.6	23999.9	2.62	2	1	1	83	26.1	98	0.733	41.6	53.4	51.9	1.812	1140	26.471	1	276	2	NA	3	2	1	2
101682	2	45	3	22969.5	22979.6	2.61	1	1	1	109	45.4	115.7	1.48	84	68.7	55.7	1.944	1580	36.688	1	294	2	NA	3	2	1	2
94418	2	76	3	178012	203108	2.59	1	1	1	84.2	35.7	117.4	1.26	71.5	108	122	4.259	1940	45.047	1	307	2	NA	3	1	1	2
94258	1	51	3	16689.7	17075.4	2.57	2	1	1	95.6	28.7	105.2	2.04	116	88.8	85.8	2.995	1300	30.186	1	324	2	NA	3	2	1	2
97938	1	35	4	17834.1	18829.2	2.49	2	1	2	242.6	86.2	NA	0.522	29.6	29.5	39.1	1.365	1200	27.864	1	283	2	NA	3	2	1	2
96906	1	74	3	52784.5	54765.7	2.48	2	1	1	94.2	31.7	114.7	0.859	48.8	89.9	57.3	2	1510	35.062	1	293	2	NA	2	1	1	2
102724	1	43	1	24113.3	24900.2	2.47	1	1	3	86.8	31	106.6	0.696	39.5	56.7	51.7	1.805	1090	25.31	1	298	2	NA	3	1	1	2
94298	1	80	5	17549.8	17832.3	2.46	2	2	NA	105.1	32.5	111.1	0.943	53.5	126	36.8	1.285	927	21.525	1	343	2	NA	3	1	1	2
95088	2	50	1	20066.3	21003	2.43	2	2	NA	73.3	33.1	100.6	1.43	81.2	64.3	57	1.99	1540	35.759	1	305	2	NA	3	2	1	2
96029	1	31	5	11844	11701.1	2.43	1	1	3	80.8	29.6	98.2	0.493	28	41.9	52.3	1.826	1460	33.901	1	341	2	NA	3	2	1	2
94813	2	62	5	8206.25	8365.87	2.39	2	2	NA	62.8	26.7	94.6	2.99	170	112	60.5	2.112	2330	54.103	1	315	2	NA	3	1	1	2
94058	2	61	3	81613.4	80632.7	2.34	1	1	2	112.4	44.8	131.2	0.337	19.1	61.4	34.2	1.194	1710	39.706	1	368	2	NA	3	1	1	2
97374	1	65	3	66419	64559.6	2.33	1	1	1	124.3	43.3	129.1	0.795	45.1	106	59.9	2.091	2000	46.44	1	313	2	NA	3	1	1	2
102841	1	78	2	15238.2	16710.7	2.31	2	1	2	79.5	28.2	105.3	0.88	50	73.3	67.2	2.346	1540	35.759	1	318	2	NA	3	1	1	2
97407	1	55	4	23406.4	23780.5	2.24	1	1	3	107.2	40.8	117	0.988	56.1	37.7	71.1	2.482	1850	42.957	1	311	2	NA	3	1	1	2
102687	2	64	4	6426.31	6199.66	2.24	2	1	1	74	26.3	97.4	1.92	109	83.9	35.7	1.246	1670	38.777	1	298	2	NA	3	2	1	2
102153	2	77	1	17188.7	18252.2	2.22	2	1	2	77	30.9	105.7	1.05	59.6	72	48.2	1.683	1990	46.208	1	287	2	NA	3	1	1	2
94060	1	59	3	27076.2	27901.4	2.2	2	1	2	126.6	41	138.3	1.05	59.6	61	53.2	1.857	1210	28.096	1	341	1	2	3	2	1	2
95316	1	43	3	16278.3	16182.3	2.19	1	1	1	139.9	41.8	141.6	0.125	7.1	66.3	43	1.501	1060	24.613	1	351	2	NA	3	1	1	2
101277	1	75	5	7149.04	9879.64	2.19	1	1	1	90.4	32.6	115.3	0.977	55.5	82.9	45.1	1.574	1130	26.239	1	284	2	NA	3	1	1	2
100705	2	56	3	166139	160726	2.16	1	1	1	93.7	35.7	118	0.491	27.9	56.8	56.6	1.976	1460	33.901	1	292	2	NA	3	2	1	2
102399	1	80	3	13417.9	15666.1	2.16	1	1	2	119.5	34.3	124.9	1.35	76.7	81.3	67.8	2.367	915	21.246	1	316	2	NA	3	2	1	2
99758	2	80	3	29038.5	32867.5	2.16	1	1	1	71.4	27.8	102.2	0.594	33.7	69	68.8	2.402	1270	29.489	1	339	2	NA	3	2	1	2
102070	2	80	3	22934.1	24661.2	2.16	2	2	NA	59.3	24.1	89.1	1.14	64.7	74.1	53.1	1.854	1460	33.901	1	290	2	NA	3	2	1	2
100388	2	56	3	34028.6	33288.4	2.13	1	1	2	96.3	42.5	117.6	1.35	76.7	22.9	43.5	1.519	1150	26.703	1	284	2	NA	3	1	1	2
96310	1	54	5	5356.64	5454.01	2.12	2	1	1	64.4	27.2	95.6	0.894	50.8	60.1	51	1.78	1060	24.613	1	298	2	2	3	2	1	2
93963	1	80	3	5851.26	8485.37	2.07	1	1	2	99.3	32.9	115.2	1.08	61.3	67.6	51.6	1.801	912	21.177	1	319	2	NA	3	1	1	2
94404	2	80	3	40212.9	43280.6	2.07	1	1	1	54.6	22.3	87.4	0.55	31.2	62.7	54.6	1.906	1260	29.257	1	294	2	NA	3	1	1	2
96219	2	41	4	17852	17881	2.02	2	1	2	106.2	42.2	120.9	0.724	41.1	21.1	39.1	1.365	1490	34.598	1	293	2	NA	3	1	1	2
98853	1	73	3	61833.6	65359.7	2	2	1	2	69.9	25.1	91.4	1.39	78.9	94.4	54.1	1.889	4110	95.434	1	351	2	NA	3	2	1	2
99890	2	68	3	44122.1	44542.6	1.97	2	1	1	99	39.6	121.3	1.44	81.8	81.9	76.8	2.681	1520	35.294	1	379	2	NA	3	2	1	2
100033	2	62	1	22928	24155	1.94	2	1	1	71.2	28	99.1	0.959	54.5	19.9	49.3	1.721	1030	23.917	1	336	2	NA	3	2	1	2
95988	1	80	3	22053	28142.4	1.91	2	1	1	104.1	35.6	119	0.914	51.9	39.2	54.4	1.899	1100	25.542	1	331	2	NA	3	2	1	2
96290	2	73	4	18593.2	18935.4	1.85	2	1	2	79.9	31.5	95.3	0.461	26.2	31.6	49.7	1.735	1430	33.205	1	289	2	NA	3	1	1	2
93726	2	67	1	5239.61	5435.07	1.85	1	1	1	74.3	31.1	105.6	1.66	94.3	69.2	41	1.431	1380	32.044	1	327	2	NA	3	2	1	2
102365	1	75	3	7270.67	7466.79	1.85	1	1	2	69.4	25.7	90.8	1.05	59.6	70.7	69.8	2.437	1650	38.313	1	291	2	NA	3	2	1	2
98558	2	63	4	11880.1	12543.2	1.84	2	2	NA	73.3	28.3	99.5	1.34	76.1	84.9	49.8	1.739	1740	40.403	1	305	2	NA	3	2	1	2
97046	1	61	4	9037.52	9407.69	1.82	1	1	2	106.8	29.9	111	0.838	47.6	71	52.6	1.836	1630	37.849	1	319	2	NA	3	1	1	2
96887	2	57	3	38494	46011.4	1.82	2	2	NA	65.1	28	96	1.28	72.7	168	56.8	1.983	1750	40.635	1	312	2	NA	3	1	1	2
96983	1	80	3	21014.8	24386.2	1.81	2	1	1	88	31.8	110.5	0.281	16	45.9	56.5	1.972	1400	32.508	1	342	2	NA	3	1	1	2
97956	1	80	3	29914.5	34713.6	1.81	1	1	1	79.8	29.2	103	0.796	45.2	79.6	59.4	2.074	1190	27.632	1	278	2	NA	3	1	1	2
97813	2	60	3	45409.5	44348.3	1.79	1	1	2	88.2	32.4	114	0.821	46.6	59.6	55.2	1.927	2090	48.53	1	337	2	NA	3	2	1	2
100565	1	70	3	7585.44	10077	1.79	1	1	2	81.5	27.8	104.2	0.077	4.37	100	50.7	1.77	1090	25.31	1	341	2	NA	3	1	1	2
96138	1	34	3	54306.5	53061.5	1.78	2	2	NA	92.7	31.1	105	0.935	53.1	99.4	93.5	3.264	2020	46.904	1	362	2	NA	3	2	1	2
97901	1	45	3	21512.5	21088.4	1.77	2	1	2	80.2	24.5	91.6	0.866	49.2	101	70.3	2.454	1960	45.511	1	313	2	NA	3	2	1	2
94549	1	80	3	9760.59	11172.5	1.75	1	1	2	82.1	28.2	105.8	0.669	38	90.9	70.1	2.447	1220	28.328	1	299	2	NA	3	1	1	2
98529	2	70	3	37697.9	40781.5	1.74	1	1	1	60.8	23.3	93	0.265	15	99.2	52.4	1.829	1120	26.006	1	326	2	NA	3	2	1	2
102792	1	61	3	25526.3	26101.6	1.72	1	1	2	92	29.8	112.4	1.13	64.2	104	66.9	2.335	1790	41.564	1	277	2	NA	3	1	1	2
101298	2	60	5	33789.9	32246.4	1.7	1	1	2	82.7	32.5	100.5	0.408	23.2	106	61.8	2.157	1210	28.096	1	275	2	NA	3	2	1	2
96707	2	64	5	6355.86	6215.69	1.64	1	1	1	70	25.4	NA	1.44	81.8	99.1	55.8	1.948	1240	28.793	1	305	2	NA	3	1	1	2
95865	2	47	4	28728.4	29197.7	1.63	1	1	1	99.3	38.2	112.5	0.911	51.7	72.8	41.7	1.456	1700	39.474	1	281	2	NA	3	1	1	2
96346	1	29	4	29476.8	30906.7	1.62	2	1	2	94.6	37.1	120.2	0.488	27.7	58.4	42.9	1.498	1060	24.613	1	355	2	NA	3	2	1	2
95243	2	68	4	8655.49	9097.83	1.62	2	2	NA	72.1	30.4	96.1	0.948	53.8	61.4	55	1.92	986	22.895	1	293	2	NA	3	2	1	2
95220	2	61	1	8156.29	8415.6	1.59	2	1	1	69.7	29.3	99.4	0.174	9.88	46.8	41.4	1.445	1220	28.328	1	323	2	NA	3	2	1	2
100535	2	56	5	13874.2	15780.8	1.54	2	2	NA	68	27.8	89.5	0.426	24.2	132	66.7	2.328	894	20.759	1	334	2	NA	3	1	1	2
100721	2	73	2	15806.7	17361.3	1.52	2	1	2	58.5	25.3	91	1.2	68.1	54.5	62.7	2.189	1410	32.74	1	312	2	NA	3	2	1	2
99483	1	74	3	22677.3	24906.7	1.52	2	1	2	78.3	24	93	1.64	93.1	107	85.1	2.971	1750	40.635	1	277	2	2	3	1	1	2
101675	2	55	2	23568.3	24182	1.49	2	1	1	70.4	30.6	104.6	0.499	28.3	101	53.5	1.868	1940	45.047	1	276	2	NA	3	1	1	2
95630	2	80	4	12446.5	14568	1.48	1	1	1	95.3	37.6	131.1	0.147	8.35	87.4	50.3	1.756	870	20.201	1	298	2	NA	3	1	1	2
101763	2	54	3	40637.7	40119.9	1.48	1	1	2	70.1	28	98.2	1.09	61.9	96.6	53.2	1.857	1340	31.115	1	319	2	NA	3	1	1	2
102823	2	55	2	71881.6	80365.2	1.46	1	1	2	64.2	25	92	1.28	72.7	76.7	50.5	1.763	1450	33.669	1	284	2	NA	3	1	1	2
102377	2	59	1	17640.6	17686.1	1.44	2	2	NA	59.7	27.3	77.2	1.56	88.6	69.9	48.8	1.704	1730	40.171	1	314	2	NA	3	1	1	2
101621	1	80	3	11625.8	13803.1	1.42	1	1	1	76.4	28.1	105.4	2	114	117	69.8	2.437	3620	84.056	1	321	2	NA	3	2	1	2
95352	2	50	3	22936.8	23938.5	1.41	1	1	1	59.2	22.3	82.5	1.48	84	97.2	56.5	1.972	1180	27.4	1	278	2	NA	3	2	1	2
102001	1	63	2	16691.9	16988.8	1.39	1	1	2	102.3	31.7	115.5	0.45	25.6	92.4	51.1	1.784	1200	27.864	1	317	2	NA	3	2	1	2
95466	1	52	3	36902.3	38664	1.39	2	2	NA	101.3	30.6	110.2	1.17	66.4	58.1	54.6	1.906	1580	36.688	1	311	2	NA	3	2	1	2
100937	1	55	2	37455.2	41071.7	1.38	2	1	1	90.1	27.2	98	0.877	49.8	79.4	66.6	2.325	1540	35.759	1	290	2	NA	3	2	1	2
95319	2	55	1	13294.5	12916.8	1.36	2	1	1	68.5	29.4	98.8	1.08	61.3	73.8	56.3	1.965	2310	53.638	1	306	2	NA	3	2	1	2
98339	1	80	3	6944.05	7914.1	1.32	1	1	2	102.6	35.9	124.2	0.703	39.9	86.6	44.4	1.55	1900	44.118	1	366	2	NA	3	1	1	2
98284	2	38	3	39153.9	38527.9	1.27	1	1	1	146.6	53.7	133.6	0.973	55.2	63.8	38.3	1.337	873	20.271	1	319	2	NA	3	1	1	2
101579	1	70	1	30686.9	33857.2	1.25	1	1	1	83.9	31.5	102.7	1.29	73.2	81.7	40.4	1.41	1310	30.418	1	322	2	NA	3	1	1	2
95455	1	47	2	27373.8	27419	1.24	1	1	3	88.8	33.5	108.6	0.876	49.7	59	49.5	1.728	1090	25.31	1	329	2	NA	3	2	1	2
98822	1	39	3	52605.2	66568.3	1.24	1	1	2	84.7	28.1	99	0.883	50.1	81.5	61.4	2.143	1070	24.845	1	306	2	NA	3	2	1	2
100747	2	55	5	282289	278721	1.22	2	1	1	77.4	30.9	95.6	0.634	36	89.7	66.8	2.332	1500	34.83	1	281	2	NA	3	1	1	2
99477	1	63	1	10832	11284.2	1.22	1	1	3	94.8	28.5	102.2	0.718	40.8	50.4	71.5	2.496	1140	26.471	1	276	2	NA	3	1	1	2
102483	2	60	3	33442.1	31914.4	1.21	2	1	1	99.6	36.6	119.4	0.274	15.6	59.8	50.1	1.749	1310	30.418	1	314	2	NA	3	1	1	2
97051	1	68	5	10015.7	11982.8	1.16	1	2	NA	55.1	20.4	85	0.647	36.7	89.1	94.7	3.306	1150	26.703	1	365	2	NA	3	1	1	2
101226	1	44	5	13733.9	14484.3	1.15	1	2	NA	83.5	29.7	100	1.44	81.8	37.8	50.2	1.752	1180	27.4	1	390	2	NA	3	1	1	2
100997	2	60	2	7310.94	7459.08	1.13	1	1	2	112.2	42.8	117.5	0.084	4.77	76.4	39.6	1.382	1030	23.917	1	329	2	NA	3	1	1	2
99531	2	55	1	17341	18218.1	1.11	2	2	NA	68.6	26.1	101.6	1.28	72.7	42.1	44.1	1.54	1860	43.189	1	347	2	NA	3	1	1	2
98441	1	22	3	43049.9	46580.1	1.1	1	1	1	157.9	53.8	152	0.27	15.3	50.9	53.6	1.871	918	21.316	1	400	2	NA	3	1	1	2
94459	2	52	4	32196.4	32638.7	1.09	1	1	1	130	50.4	144.2	0.921	52.3	54.9	33.8	1.18	1180	27.4	1	395	2	NA	3	1	1	2
98992	1	56	1	39716.1	38761.3	1.08	1	1	2	127.6	42.6	123.8	0.525	29.8	75	53.8	1.878	1090	25.31	1	389	2	NA	3	2	1	2
95535	1	46	5	12918.2	13778.4	1.06	1	1	1	145.7	40.5	137.6	0.677	38.4	37.5	32.6	1.138	997	23.15	1	382	2	NA	3	2	1	2
100728	2	68	3	45212.5	47363.4	1.04	2	1	1	61.3	22.2	84.2	2.29	130	50.8	99.3	3.467	1490	34.598	1	296	2	NA	3	1	1	2
102392	2	80	3	16983.7	23987.4	1.03	2	2	NA	72.4	31	102	2.67	152	80	71.4	2.493	1810	42.028	1	334	2	NA	3	1	1	2
96666	1	52	1	34143	35660.9	1.02	2	1	1	123.9	44.1	131.1	0.683	38.8	34.9	55.2	1.927	1250	29.025	1	321	2	NA	3	1	1	2
97408	1	67	3	18668.2	24065.8	1.02	1	1	1	103.8	35.3	118	1.34	76.1	116	55.5	1.938	1890	43.886	1	332	2	NA	3	1	1	2
94050	2	55	3	77717.2	86526	1.01	2	1	2	80.1	27.3	97.5	0.745	42.3	93.8	74.5	2.601	1930	44.815	1	327	2	NA	3	1	1	2
95566	2	78	3	27731.3	31072	1	2	2	NA	110.4	39.7	125.8	0.398	22.6	43	46.2	1.613	1110	25.774	1	346	2	2	3	1	1	2
100672	2	25	1	30245.4	32668.2	1	2	1	1	75	30.5	97	0.708	40.2	49.7	40.6	1.417	1550	35.991	1	275	2	NA	3	2	1	2
96804	1	67	4	7242.8	7973.29	0.96	2	1	1	125.3	41.1	134.2	0.999	56.7	48.7	57.2	1.997	869	20.178	1	330	2	NA	2	1	1	2
100580	1	65	2	9308.06	10208.9	0.92	1	1	2	82.3	31.9	109.4	0.947	53.8	81	56.8	1.983	1710	39.706	1	357	2	NA	3	1	1	2
102131	1	69	5	19114.5	19915.1	0.88	1	1	2	66.1	24.6	92.1	1.92	109	115	54.4	1.899	1830	42.493	1	280	2	2	3	1	1	2
100200	2	43	5	37131.7	37858.5	0.87	1	1	1	104.5	39.5	114.6	0.1	5.68	64.6	44.4	1.55	1460	33.901	1	372	2	NA	3	2	1	2
102777	2	60	3	49889.7	50365	0.82	1	1	2	79.6	32.7	111.2	0.557	31.6	83.1	73.5	2.566	1200	27.864	1	300	2	NA	3	2	1	2
97128	2	29	1	27378.3	28695.4	0.81	2	2	NA	84.9	37.9	107.2	0.441	25	46.3	36.9	1.288	1220	28.328	1	318	2	NA	3	2	1	2
97954	2	67	1	5352.66	5701.74	0.78	2	1	1	79.4	35.6	100.9	1.09	61.9	61.6	32.7	1.142	1570	36.455	1	302	2	NA	3	1	1	2
99220	2	78	4	17321.1	17755.7	0.75	1	1	1	76.7	29	102.4	0.478	27.1	62.2	40.7	1.421	1240	28.793	1	289	2	NA	3	1	1	2
96554	1	31	4	27195.5	29327.5	0.74	1	1	1	146.6	39.6	132.2	0.345	19.6	9.96	45.4	1.585	1070	24.845	1	293	2	NA	3	2	1	2
98431	2	69	4	11803.2	12311.1	0.74	1	1	1	75.4	31	112.4	0.227	12.9	27.7	48.6	1.697	1520	35.294	1	359	2	NA	3	1	1	2
100840	1	76	3	34253.9	35190	0.73	1	1	1	74.7	27.6	101	0.705	40	64.3	54.6	1.906	1300	30.186	1	335	2	NA	3	1	1	2
96184	1	80	3	8974.53	10060.2	0.73	2	2	NA	66.7	24.6	94.2	0.61	34.6	102	71.2	2.486	1690	39.242	1	294	2	NA	3	1	1	2
100771	2	68	3	43186.2	41816.1	0.7	1	2	NA	79.4	30	112.6	0.658	37.4	83.4	76.2	2.66	1220	28.328	1	278	2	NA	3	1	1	2
99950	1	80	4	12119.9	12924.8	0.66	1	1	1	93.6	29	106.3	0.48	27.3	104	71.2	2.486	1510	35.062	1	338	2	2	3	1	1	2
98444	2	59	3	67657.7	67151.6	0.65	1	1	2	90.5	37.9	113.4	0.177	10.1	31.6	82	2.863	1660	38.545	1	301	2	NA	3	2	1	2
95601	1	69	3	38835.1	40905.8	0.65	1	1	1	100.7	35.3	111.4	0.903	51.3	39.2	46.7	1.63	1620	37.616	1	400	2	NA	3	1	1	2
95993	2	80	3	18746	21576.5	0.6	2	2	NA	63.9	24.9	90.7	0.741	42.1	31.5	50.8	1.773	1020	23.684	1	278	2	NA	3	1	1	2
98500	2	56	2	26744.9	26676.6	0.59	2	1	1	62.7	28.8	89.4	0.538	30.5	28.2	49.3	1.721	1280	29.722	1	280	2	NA	3	1	1	2
102515	1	56	3	65405	75797.7	0.56	1	1	2	75.8	24.9	96.2	1.45	82.3	94	44.3	1.547	1750	40.635	1	286	2	2	3	2	1	2
99590	2	54	3	38002.7	37046.2	0.54	2	1	1	96.9	35.9	115.7	0.385	21.9	64.2	99	3.456	1300	30.186	1	348	2	NA	3	1	1	2
95835	2	48	2	33748.5	32982.3	0.52	2	1	2	76.8	31	NA	1.21	68.7	77.1	50.6	1.766	1480	34.366	1	352	2	NA	3	2	1	2
102710	2	73	3	17160.7	23979.9	0.48	1	1	1	82.2	33.2	101.4	0.504	28.6	70.5	59.2	2.067	1660	38.545	1	287	2	NA	3	1	1	2
99038	2	27	4	21074.5	23047.1	0.18	1	1	2	92.1	33.8	104	1.07	60.8	34.9	52.1	1.819	982	22.802	1	324	2	NA	3	2	1	2
94565	2	45	2	51078.4	52634.1	0.1	2	1	2	94.3	33.3	111.1	0.545	30.9	86.2	42.5	1.484	1120	26.006	1	333	2	NA	3	1	1	2
97277	1	47	1	18652	20248.9	0.04	2	1	3	99	35.9	113.4	0.395	22.4	41	38.9	1.358	1380	32.044	1	359	2	NA	3	2	1	2
96960	2	47	4	19035.9	19130.9	0	1	1	2	126.4	43.9	129.7	1.1	62.5	22.9	53.1	1.854	1100	25.542	1	372	2	NA	3	1	1	2
100930	2	59	2	18491.8	18609	0	2	1	2	77.9	29.5	106	0.596	33.8	45	34.7	1.211	1510	35.062	1	335	2	NA	3	1	1	2
100012	1	51	3	236672	255038	2.61	2	1	2	130.7	45.1	140.9	0.329	18.7	119	45.4	1.585	1200	27.864	1	400	2	NA	3	1	1	1
94265	1	75	5	13914.2	14826.5	2.61	1	1	1	117.5	40.2	139.4	0.508	28.8	64.6	70.7	2.468	839	19.482	1	400	2	NA	3	1	1	1
101475	2	50	1	17619.7	17309.6	2.61	2	2	NA	102.9	37.7	NA	0.771	43.8	52	62.9	2.196	2140	49.691	1	369	2	NA	3	1	1	1
97809	1	71	5	6074.18	6353.19	2.61	1	1	1	130.9	37.6	133.8	0.778	44.2	113	49.9	1.742	1110	25.774	1	369	2	NA	3	1	1	1
98951	2	52	4	24244.8	25624.2	2.61	1	2	NA	88.8	34.1	121.8	0.491	27.9	11.4	57.7	2.014	1690	39.242	1	287	2	NA	3	1	1	1
102750	1	50	5	20139.1	20866.9	2.61	2	1	1	88.6	31.7	110.4	0.271	15.4	53	65.8	2.297	5030	116.797	1	347	2	2	3	1	1	1
95047	1	74	3	5034.7	6983.65	2.61	1	1	1	109.7	31.2	119.2	1.6	90.8	86.3	139	4.852	1340	31.115	1	358	2	NA	3	2	1	1
96170	2	72	1	11417	11645.1	2.61	1	2	NA	74	28.3	108.3	0.83	47.1	118	61.2	2.136	1830	42.493	1	281	2	NA	3	1	1	1
100407	1	55	5	22839.5	23757.9	2.61	2	2	NA	85	27.9	99.2	0.715	40.6	77.2	50	1.746	1510	35.062	1	283	2	NA	3	2	1	1
99621	1	63	1	10331.3	10885.6	2.61	1	1	1	69.7	26.3	93.9	0.568	32.3	28.1	46.2	1.613	1140	26.471	1	287	2	NA	3	2	1	1
94278	1	62	5	13311	13989.1	2.61	1	1	2	68.5	25.8	94.8	1.28	72.7	147	73.6	2.569	1420	32.972	1	296	2	NA	3	1	1	1
95041	2	60	2	7192.92	7590.27	2.61	2	1	1	50.5	24.3	82.9	1.27	72.1	59.6	59.5	2.077	2010	46.672	1	385	2	NA	3	2	1	1
97895	1	63	3	217513	239578	2.61	2	1	1	74.2	23.1	91.3	1.12	63.6	118	68.3	2.384	2640	61.301	1	302	2	NA	3	1	1	1
97859	1	60	5	11367.9	11634.4	2.61	1	1	1	61.7	22.2	83.7	0.941	53.4	99.9	80.7	2.817	2060	47.833	1	311	2	NA	3	2	1	1
100442	2	68	3	188453	190542	5	2	1	2	116.9	42.8	132.4	0.852	48.4	81.6	59	2.06	1660	38.545	1	299	2	NA	2	1	1	1
94192	2	54	3	243182	252445	5	1	1	2	99.1	41.8	126.7	0.067	3.8	50.5	49.1	1.714	1160	26.935	1	380	2	NA	3	2	1	1
97978	2	41	4	21278.3	27290.3	5	1	2	NA	130.9	41.7	135	0.794	45.1	21.4	46.2	1.613	1260	29.257	1	340	2	NA	3	2	1	1
99060	1	55	3	110680	109691	5	2	1	1	140.9	41.3	NA	1.52	86.3	58.3	54.4	1.899	1450	33.669	1	400	2	NA	3	1	1	1
93788	2	66	3	151139	149491	5	1	1	2	112.8	39.3	125.5	0.47	26.7	30.1	111	3.875	2510	58.282	1	380	2	NA	3	1	1	1
94155	1	56	5	7597.69	7880.07	5	2	1	2	120.5	38	129.6	0.343	19.5	27	59.1	2.063	817	18.971	1	355	2	NA	3	1	1	1
99410	2	52	3	13772	13878	5	2	1	2	97.6	37.4	117.2	0.437	24.8	108	30.6	1.068	1250	29.025	1	360	2	NA	3	1	1	1
98653	1	57	4	33064.1	33612.9	5	1	1	2	104.1	35.6	113.2	0.402	22.8	69.6	103	3.596	1910	44.35	1	389	2	NA	3	1	1	1
97802	1	71	3	31146.9	41377.7	5	2	1	1	99.4	34.4	120.9	1.16	65.9	91.6	117	4.084	1820	42.26	1	349	2	NA	3	1	1	1
96732	1	57	3	143281	149820	5	1	1	1	111.1	34	118.5	0.37	21	170	71.4	2.493	1960	45.511	1	335	2	NA	3	1	1	1
95831	2	63	5	15955.2	17963	5	2	2	NA	83.3	32.8	110	1.24	70.4	77.8	56.9	1.986	1500	34.83	1	293	2	NA	3	1	1	1
96335	1	80	3	20412.1	23778.1	5	1	1	1	104.2	32.6	127.7	1.27	72.1	81.2	78.5	2.74	1480	34.366	1	365	2	NA	3	1	1	1
97099	2	77	3	65292.4	72333	5	2	1	1	77.9	32.4	96.2	1.3	73.8	126	74	2.583	1940	45.047	1	292	2	NA	3	1	1	1
101075	1	67	1	28755.4	28345.6	5	2	1	2	86.5	31.7	106	0.753	42.8	168	67	2.339	1210	28.096	1	352	2	NA	3	1	1	1
99884	1	64	3	125591	125159	5	1	1	3	95.8	31.6	116	0.862	48.9	71.9	83.1	2.901	1200	27.864	1	400	2	NA	3	1	1	1
93812	1	67	3	251031	276496	5	1	1	2	94.9	31.1	113.1	0.914	51.9	58	62.9	2.196	1270	29.489	1	329	2	NA	3	1	1	1
102573	1	54	4	26240.4	26337.7	5	2	1	1	90.5	30.5	101	0.301	17.1	37.6	65.8	2.297	834	19.365	1	297	2	NA	3	1	1	1
96736	1	72	4	8640.45	9436.48	5	1	1	2	84.8	30	110.1	0.843	47.9	98.5	67.6	2.36	1280	29.722	1	316	2	NA	3	1	1	1
94753	2	74	5	11128.2	11805	5	2	1	2	69	29	99.1	2.73	155	51.6	52.2	1.822	1440	33.437	1	295	2	NA	3	1	1	1
102281	2	54	5	19657.7	20352.9	5	2	1	1	64.1	27.8	93.2	1.19	67.6	93.5	67.3	2.349	1490	34.598	1	303	2	NA	3	1	1	1
96955	1	64	5	10496.2	11361.4	5	2	1	3	79.9	27.7	108.1	1.7	96.5	89.4	40.9	1.428	1210	28.096	1	297	2	NA	3	1	1	1
101697	2	60	3	101105	98047.7	5	1	1	2	66.2	27.6	102.6	1.33	75.5	110	77.2	2.695	1850	42.957	1	317	2	NA	3	1	1	1
96061	1	67	3	193418	200295	5	1	1	1	74.4	26.8	95.6	0.47	26.7	78.4	60.4	2.109	1270	29.489	1	308	2	NA	3	2	1	1
102860	1	63	5	10470.8	10302.8	5	2	1	3	69.5	25.9	94.6	0.913	51.8	54.1	78.6	2.744	1210	28.096	1	333	2	NA	3	2	1	1
96164	2	64	5	18186.1	20752.6	5	2	2	NA	59	25.8	89.3	1.35	76.7	122	54	1.885	2000	46.44	1	322	2	NA	3	2	1	1
99720	1	53	5	13354	13595.9	5	2	1	2	80.2	25.7	97.1	0.904	51.3	56	48.5	1.693	1990	46.208	1	337	2	NA	3	1	1	1
99766	1	49	5	17246.9	18072.8	5	2	1	1	70.9	25.2	95.3	1.25	71	72.4	64.7	2.259	1670	38.777	1	325	2	NA	3	2	1	1
96038	2	55	5	17701.2	18684.6	5	2	2	NA	56.9	22.4	86.1	1.66	94.3	102	86.1	3.006	2640	61.301	1	350	2	NA	3	2	1	1
101489	2	51	5	18899.3	19468.2	5	2	2	NA	46.6	21.7	82.1	1.99	113	74.8	64.3	2.245	968	22.477	1	344	2	NA	3	2	1	1
102855	1	61	5	9168.77	9374.38	4.93	2	1	1	76.2	26.5	96.4	1.19	67.6	19.4	60.3	2.105	1120	26.006	1	356	9	2	3	2	1	1
98669	1	63	3	107492	116488	4.86	2	1	1	94.3	35.8	117.7	0.511	29	50.4	55	1.92	1260	29.257	1	337	2	NA	3	1	1	1
95058	2	36	3	84715.9	99961.1	4.81	2	1	2	163.2	63.4	166	0.357	20.3	66.3	43.2	1.508	1200	27.864	1	299	2	NA	3	2	1	1
100848	2	70	3	134408	151132	4.65	2	1	1	89.4	37.7	117.2	1.4	79.5	86.4	48.6	1.697	1510	35.062	1	341	2	NA	3	1	1	1
95326	1	72	3	94839.1	96526.6	4.62	1	1	1	91.7	28.9	111	0.208	11.8	37.9	94	3.282	1790	41.564	1	350	2	NA	3	1	1	1
98530	1	60	5	14863.1	15117.6	4.57	2	1	3	96.9	33	113.8	0.894	50.8	61	45.1	1.574	1670	38.777	1	400	2	NA	3	1	1	1
99287	1	57	1	36339	38482.8	4.31	2	1	1	99.4	38.8	122.1	0.652	37	54.8	52.9	1.847	1850	42.957	1	359	2	NA	3	2	1	1
94554	1	69	1	5113.22	5298.31	4.07	1	1	1	81.8	27	96.7	1	56.8	118	67.4	2.353	1330	30.883	1	305	2	NA	3	1	1	1
98344	1	80	3	40440.8	46499.4	4.04	1	1	1	NA	31.8	NA	0.474	26.9	67.8	66.1	2.308	1170	27.167	1	325	2	NA	3	1	1	1
97264	2	67	1	13168.7	13323.3	3.88	2	2	NA	88.2	37.4	125.1	0.91	51.7	23.7	31.1	1.086	1360	31.579	1	337	2	NA	3	2	1	1
99675	2	53	3	228314	253960	3.71	2	1	1	103.3	45.1	113	1.28	72.7	77	71.3	2.489	1380	32.044	1	294	2	NA	3	1	1	1
101398	1	75	3	4587.17	6362.88	3.65	2	1	1	106.7	34.6	130.9	1.05	59.6	155	66.3	2.315	737	17.113	1	296	2	NA	3	1	1	1
93742	1	72	4	13375.7	14084	3.62	1	1	1	107.9	33.9	115	0.989	56.2	108	64.4	2.248	1460	33.901	1	332	2	NA	3	1	1	1
96189	1	50	5	184070	183186	3.49	1	1	1	161.6	43.7	151.8	1.58	89.7	77.8	64	2.234	1570	36.455	1	319	2	NA	3	1	1	1
95637	1	74	3	60052.7	67267.6	3.48	2	1	1	99.9	34	115	1.4	79.5	112	77.3	2.699	2710	62.926	1	400	2	NA	3	1	1	1
96089	1	76	3	36815.7	39060.2	3.41	1	1	1	93.8	30.9	119.8	0.978	55.5	117	82.6	2.884	1160	26.935	1	309	2	NA	3	1	1	1
99270	2	62	5	106978	106183	3.41	2	1	2	80.7	30.6	99	0.578	32.8	128	83.1	2.901	2140	49.691	1	304	2	NA	3	1	1	1
99535	1	72	1	13826.4	15162.4	3.29	1	1	2	84.4	29.3	107.2	1.06	60.2	62.4	68.6	2.395	2590	60.14	1	329	2	NA	3	1	1	1
100094	2	66	4	15524.5	16317.9	3.25	2	1	1	113	47.2	122.4	0.914	51.9	56.2	68.3	2.384	1740	40.403	1	289	2	NA	3	1	1	1
102296	2	62	4	16164.7	15843.7	3.23	1	1	1	74.7	27.9	92.7	1.32	74.9	100	62.5	2.182	1500	34.83	1	347	2	NA	3	1	1	1
95172	2	71	1	35281.9	36636.7	3.11	2	1	1	64	26.6	93.1	0.672	38.2	83	93.5	3.264	1690	39.242	1	275	2	NA	3	1	1	1
95944	1	54	5	13735.7	14836.3	2.94	1	1	2	127.6	42.8	132.8	0.91	51.7	49.3	64.7	2.259	1300	30.186	1	400	2	NA	3	1	1	1
98884	1	76	3	88931.9	90241.5	2.9	1	1	1	90.6	29	105.2	1.56	88.6	76.5	74.6	2.604	3390	78.716	1	312	2	NA	3	2	1	1
94362	1	79	3	25253.4	28317.3	2.79	1	1	2	69.4	27.8	99.9	0.462	26.2	126	112	3.91	3630	84.289	1	345	2	NA	3	1	1	1
96851	2	61	2	11078.1	11716.4	2.78	2	2	NA	66	28.9	100.2	0.891	50.6	75	67	2.339	1190	27.632	1	329	2	NA	3	1	1	1
98489	2	55	4	26923.3	27477.9	2.77	1	1	2	94.3	35.1	105.5	0.302	17.1	91.9	74.1	2.587	1260	29.257	1	337	2	NA	3	1	1	1
98656	1	54	3	125493	128871	2.67	2	1	1	110.5	31.5	117	1.26	71.5	77.1	44.1	1.54	1740	40.403	1	304	2	NA	3	1	1	1
96603	1	60	3	98743.9	99434.2	2.65	2	1	1	129.6	40.3	131.2	0.444	25.2	49.3	74.8	2.611	2850	66.177	1	319	2	NA	3	1	1	1
94069	1	61	3	207084	217036	2.65	2	2	NA	105.5	31.3	115.3	0.138	7.84	55.5	60.5	2.112	1610	37.384	1	371	2	NA	3	1	1	1
95105	1	67	3	62628.9	84300	2.61	1	1	3	84.4	28.6	101.8	1.82	103	115	83.2	2.905	1400	32.508	1	289	2	NA	3	1	1	1
100113	1	79	3	128812	139598	2.59	1	1	1	96.7	33.8	118.6	1.42	80.6	77.2	74.3	2.594	2350	54.567	1	353	2	NA	3	1	1	1
98959	1	75	1	12727.7	14172.4	2.49	1	1	2	72.4	26.7	100.2	1.41	80.1	79.8	69.4	2.423	2750	63.855	1	362	2	NA	3	1	1	1
94898	2	74	3	53702.3	57450.3	2.48	2	2	NA	96.2	40.6	120.1	1.3	73.8	86.4	49.6	1.732	985	22.872	1	400	2	NA	3	1	1	1
96688	1	58	4	21969.9	22695	2.46	2	1	2	106.5	33.2	110.2	0.786	44.6	111	102	3.561	1550	35.991	1	397	2	NA	3	1	1	1
100739	1	79	3	49247.8	49928.9	2.46	1	1	1	97.6	31.4	116.5	1.14	64.7	88.7	67.4	2.353	1310	30.418	1	333	2	NA	3	1	1	1
101396	2	80	3	61228.6	67943.1	2.46	2	1	1	78.6	30	118.3	1.27	72.1	78.6	60.3	2.105	1250	29.025	1	316	2	NA	3	1	1	1
98752	1	68	4	8811.55	9133.02	2.43	1	1	1	120.9	37.9	125.6	1.01	57.3	96.1	74.2	2.59	1230	28.561	1	350	2	NA	3	1	1	1
99662	2	65	4	15108.9	15389.5	2.43	2	1	1	98.2	36.1	120.6	0.83	47.1	28.7	93.2	3.254	1460	33.901	1	314	2	NA	3	1	1	1
102263	1	79	3	21022.1	21961.6	2.31	1	1	1	91.6	31.7	121.1	0.152	8.63	62.3	36.1	1.26	1070	24.845	1	281	2	NA	3	1	1	1
98929	1	62	1	16307.4	16791.4	2.22	1	1	2	96.5	34.9	111.6	0.727	41.3	46.1	72	2.514	1920	44.582	1	351	2	NA	3	1	1	1
99332	2	63	1	18214.5	17734.6	2.2	2	2	NA	81.7	34.6	114.1	0.319	18.1	51.4	43.8	1.529	1990	46.208	1	365	2	NA	3	1	1	1
94987	2	63	3	40873.1	42096.4	2.19	2	1	1	130.9	49.1	142.4	0.488	27.7	107	79.7	2.782	1020	23.684	1	347	2	NA	3	1	1	1
99265	2	67	1	9017.18	8905.15	2.19	2	1	2	82.8	37.9	110	0.785	44.6	69.9	30.9	1.079	1150	26.703	1	357	2	NA	3	2	1	1
101654	1	72	3	9532.08	10519.6	2.19	1	1	2	95.6	31.3	117.7	0.238	13.5	73.4	165	5.76	908	21.084	1	283	2	2	3	1	1	1
96908	2	73	5	31119.6	43363.6	2.19	1	1	1	63.2	27.5	102	0.989	56.2	71.8	38.8	1.355	1300	30.186	1	350	2	NA	3	2	1	1
96683	2	41	2	23443.4	23509.5	2.07	1	1	2	NA	31.8	NA	1.14	64.7	93.1	78	2.723	1050	24.381	1	275	2	NA	3	1	1	1
101109	2	60	4	14399.4	14605.4	2.07	1	1	1	119.8	47	126.8	0.711	40.4	46.8	89.2	3.114	1980	45.976	1	310	2	NA	3	1	1	1
94352	2	70	2	26719.9	29469	2.04	1	1	1	76.8	28.7	108.4	1.24	70.4	110	55.5	1.938	1470	34.133	1	376	2	NA	3	2	1	1
97478	2	47	1	32928.8	32233.7	2	2	1	2	76.1	29.9	96.4	0.945	53.7	63.2	52.7	1.84	1180	27.4	1	277	2	NA	3	2	1	1
97695	2	52	5	15203.1	15956.4	1.97	1	1	1	69	28.7	88.3	0.702	39.9	90.5	70.6	2.465	1670	38.777	1	309	2	NA	3	1	1	1
97115	1	65	1	14183.4	15506.8	1.95	1	1	2	84.6	30	104.2	0.889	50.5	31.8	39.2	1.368	683	15.859	1	293	2	NA	3	1	1	1
102730	1	54	5	9985.94	10346.8	1.92	1	1	2	88.7	32.6	115.8	1.13	64.2	40.8	40.2	1.403	1410	32.74	1	296	2	NA	3	2	1	1
97181	1	65	2	7099.78	7514.21	1.87	2	1	2	73	28.8	104.4	1.2	68.1	62.9	65.6	2.29	1270	29.489	1	310	2	NA	3	2	1	1
93714	2	54	4	15209.4	15479.6	1.86	1	1	1	87.1	39.9	118.4	0.806	45.8	47.5	41	1.431	1240	28.793	1	293	2	NA	3	2	1	1
98293	2	52	4	26512.5	26985.2	1.82	1	1	2	106	36.3	114.6	1.19	67.6	77.6	60.9	2.126	1860	43.189	1	339	2	NA	3	1	1	1
99243	1	80	1	12155.6	12890.9	1.78	2	1	3	74.7	29.1	NA	1.72	97.7	36.8	35.3	1.232	880	20.434	1	400	2	NA	3	2	1	1
102924	2	75	3	86565.9	90160.3	1.74	1	1	1	129.2	43.7	148.1	1.56	88.6	82.4	51.5	1.798	2860	66.409	1	346	2	NA	3	1	1	1
102875	1	61	3	19612.8	18617.5	1.74	1	1	1	74.3	25.6	96.8	0.853	48.4	95.9	53.5	1.868	1550	35.991	1	340	2	NA	3	1	1	1
97557	2	64	3	7976.52	8325.81	1.73	2	1	2	77.2	31.4	105.2	1.09	61.9	26.7	103	3.596	2270	52.709	1	302	2	NA	3	1	1	1
101840	1	74	3	9685.69	10237.3	1.71	1	1	2	99	34.1	124.5	1.1	62.5	91.2	44.9	1.567	2030	47.137	1	399	2	NA	3	2	1	1
95447	2	70	1	13194.6	14108.3	1.7	2	1	1	91.7	35.8	114.1	0.731	41.5	21.5	35.6	1.243	1090	25.31	1	294	2	NA	3	1	1	1
96195	1	80	3	20298.2	23068.4	1.7	2	2	NA	105	34.6	NA	1.5	85.2	84.2	69.2	2.416	2870	66.641	1	316	2	2	3	1	1	1
100129	1	72	1	13866.9	15253.5	1.7	1	1	1	85.1	31.5	107.4	0.943	53.5	110	88.2	3.079	1880	43.654	1	373	2	NA	3	2	1	1
98005	1	67	3	68033.2	71303	1.7	2	1	2	86.5	28.1	110.7	0.961	54.6	62.7	77.3	2.699	847	19.667	1	330	2	NA	3	1	1	1
94345	1	65	3	30360.8	30636.4	1.69	1	1	2	133.5	43.6	137	0.519	29.5	106	85.6	2.988	1600	37.152	1	393	2	NA	3	1	1	1
100319	2	47	3	52401.8	53476.3	1.66	1	1	2	119.2	43.6	122.5	0.371	21.1	41.9	42.4	1.48	1350	31.347	1	400	2	NA	3	2	1	1
93892	2	80	3	31602.8	36342.6	1.65	2	2	NA	100.2	35.9	119.3	0.281	16	56.1	58.2	2.032	1270	29.489	1	300	2	NA	3	1	1	1
99099	2	45	1	14782.7	14190.5	1.64	1	1	2	91.4	37.4	111	0.144	8.18	63.8	35.2	1.229	1340	31.115	1	304	2	NA	3	1	1	1
94126	2	62	4	7961.71	8264.97	1.54	2	2	NA	80.7	33.6	108.7	0.885	50.3	52.2	44.2	1.543	912	21.177	1	316	2	NA	2	1	1	1
100154	1	66	1	5738.47	5946.2	1.49	1	1	2	83.8	30.1	106.2	0.952	54.1	98.4	46.9	1.637	1690	39.242	1	275	2	NA	3	1	1	1
97375	1	71	5	19486.1	21401.8	1.4	1	1	2	117.3	37.3	130.1	0.324	18.4	56.5	68.9	2.405	1030	23.917	1	392	2	NA	3	2	1	1
100206	2	62	2	17486.1	18095.1	1.35	1	1	1	95.4	37.9	NA	0.808	45.9	49	66.8	2.332	1490	34.598	1	343	2	NA	3	1	1	1
100123	1	57	3	23915.1	25233.3	1.33	1	1	1	102.4	37.2	126.1	0.886	50.3	68.2	64.2	2.241	1120	26.006	1	325	2	NA	3	1	1	1
96634	1	59	1	28776.7	29147.8	1.32	1	1	2	57.8	22.2	86.6	1.14	64.7	78.1	60.8	2.123	1650	38.313	1	281	2	NA	3	1	1	1
97482	2	70	3	22068.6	24562.2	1.24	1	1	2	130	50.3	134.3	1.21	68.7	79.1	60.3	2.105	2200	51.084	1	400	2	NA	3	1	1	1
94512	2	43	1	13568.6	13073.9	1.22	2	1	1	61.2	25.3	83.7	0.566	32.1	67.9	40.9	1.428	1650	38.313	1	302	2	NA	3	1	1	1
101046	1	68	5	26841.7	29154.3	1.2	2	1	2	103.7	30.2	109.6	0.941	53.4	81.6	61.4	2.143	752	17.461	1	279	2	NA	3	1	1	1
95777	2	78	3	30291.6	35452.5	1.11	1	1	1	69.7	26.9	102.4	0.81	46	96.2	49.1	1.714	1180	27.4	1	291	2	NA	3	1	1	1
97216	2	69	5	11175.8	12048.9	1.06	1	1	1	119.4	52.6	128	1.14	64.7	79.8	48.9	1.707	1120	26.006	1	379	2	NA	3	1	1	1
96279	2	54	3	32834.6	33538.3	1.06	1	1	2	81.4	33.4	108.4	0.134	7.61	74.9	42.4	1.48	1260	29.257	1	322	2	NA	3	2	1	1
99183	1	68	4	8212.68	8410.48	1.02	1	1	2	113	34.3	126.2	0.198	11.2	23.5	47.1	1.644	1120	26.006	1	369	2	NA	3	1	1	1
100576	1	62	2	15386.7	15782.3	1	1	1	3	96.2	35.5	113.8	1.24	70.4	82.6	61.2	2.136	1560	36.223	1	351	2	NA	3	1	1	1
102683	1	65	1	5738.47	5720.08	1	2	1	3	91.3	32.3	117.4	0.72	40.9	66.3	78.7	2.747	1330	30.883	1	364	2	NA	3	1	1	1
96422	2	66	1	6348.64	6271.92	1	2	2	NA	64.3	28.1	94.2	0.979	55.6	96.3	90.5	3.159	1810	42.028	1	294	2	NA	3	2	1	1
98554	2	63	2	16013.2	16945.6	0.99	2	2	NA	64.6	22.3	91.3	1.14	64.7	73	42.9	1.498	1910	44.35	1	349	2	NA	3	1	1	1
97307	1	63	3	16684.6	16512.7	0.91	2	1	2	124	41.9	131.3	0.292	16.6	39.2	51.3	1.791	722	16.765	1	400	2	NA	3	1	1	1
95247	2	64	5	21546.4	24007.3	0.88	1	2	NA	90	36.1	109.7	1.31	74.4	109	58.2	2.032	2170	50.387	1	334	2	NA	3	1	1	1
101246	1	54	5	26513.8	26886.9	0.87	1	1	1	95.7	31.1	105.7	0.971	55.1	49	94.3	3.292	1600	37.152	1	400	2	NA	3	1	1	1
97845	1	47	5	30410.1	30118.5	0.87	1	1	3	89	29.6	111	0.335	19	12.5	8.94	0.312	641	14.884	1	349	2	NA	3	1	1	1
102027	1	67	3	16877.8	16704	0.86	2	1	1	102.2	37.6	124.1	1.19	67.6	47.8	58.9	2.056	1390	32.276	1	324	2	NA	2	1	1	1
94863	1	51	2	23303.8	23257.9	0.83	1	1	2	92.6	32.9	118.8	0.709	40.3	72.7	77.9	2.719	1050	24.381	1	304	2	NA	3	1	1	1
101163	2	60	4	8614.57	8750.82	0.74	2	1	1	67.1	27.9	100.8	0.585	33.2	65.8	39.5	1.379	1410	32.74	1	343	2	NA	3	1	1	1
100402	2	51	3	105145	101242	0.68	2	2	NA	69.5	28.9	105.5	0.349	19.8	59.8	58.8	2.053	1380	32.044	1	323	2	NA	3	1	1	1
100460	1	55	3	80238.1	80850.9	0.68	2	1	2	91	25.7	98.9	0.417	23.7	33.7	53.2	1.857	1420	32.972	1	317	2	NA	3	2	1	1
101722	1	72	1	7057.14	7229.03	0.58	2	1	2	80.5	30.4	103.3	0.786	44.6	58.3	57.7	2.014	1010	23.452	1	332	2	NA	3	1	1	1
97464	1	55	3	23915.1	25233.3	0.55	2	2	NA	122.1	39.8	131.7	0.419	23.8	52.4	35.5	1.239	941	21.85	1	386	2	NA	3	1	1	1
96137	2	48	3	27312.2	27482.6	0.53	1	1	1	93.4	36.6	101	0.318	18.1	79.1	49.2	1.718	957	22.222	1	371	2	NA	3	1	1	1
96630	1	41	2	36244	40144.6	0.51	2	1	3	111.6	36.2	119.9	0.832	47.2	56.7	42.7	1.491	1310	30.418	1	400	2	NA	3	1	1	1
96016	1	80	3	26649.3	30713.2	0.09	1	1	1	84.6	28	105.6	0.563	32	145	111	3.875	973	22.593	1	289	2	NA	3	1	1	1
95978	1	57	5	25247.7	25446.8	0.06	2	2	NA	73.9	21.7	91.9	0.095	5.39	99	47.9	1.672	1020	23.684	1	301	2	NA	3	1	1	1
102522	1	60	1	6626.46	6898.04	0.05	1	1	3	84.2	28.7	107	0.192	10.9	42.4	30.3	1.058	1030	23.917	1	303	2	NA	3	1	1	1
102179	1	42	4	28106.3	27635.4	0	1	1	3	128.5	40.1	124	0.44	25	34	51.8	1.808	784	18.204	1	388	2	NA	3	1	1	1
94199	1	69	5	25068.1	25928.1	0	1	1	1	59.7	21.8	86.9	1.56	88.6	98.6	108	3.77	1610	37.384	1	280	1	2	3	1	1	1

## Sheet: Variable Definitions
Variable	Description	Unit	Coding
VIC	Serum vitamin C	mg/dL
VICSI	Serum vitamin C	umol/L
VID	Serum vitamin D	nmol/L
VIA	Serum vitamin A	ug/dL
VIASI	Serum vitamin A	umol/L
VIE	Serum vitamin E	ug/dL
VIESI	Serum vitamin E	umol/L
LUAXSTAT	Elastography exam status
CAP	Controlled attenuation parameter	dB/m
BMI	Body mass index	kg/m²
WT	Weight	kg
WC	Waist circumference	cm
SEX	Gender		1=Male，2=Female
RACE	Ethnicity		1=Mexican American；2=Other Hispanic；3=Non-Hispanic White；4=Non-Hispanic Black；5=Other Race - Including Multi-Racial
WTINT2YR	Full sample 2 year interview weight
WTMEC2YR	Full sample 2 year MEC exam weight
PIR	Ratio of family income to poverty
SM	Smoking History		1=Yes；2=No；
Alcohol	Alcohol Consumption History		1=Yes；2=No；
Alcohol Consumption	Alcohol consumption status		1 to 14=Range of Values;15=15 drinks or more;777=Refused;999=Don't know
HBC	Hepatitis B core antibody		1=Positive;2=Negative;3=Indeterminate
HBG	Hepatitis B surface antigen		1=Positive;2=Negative;NA=Missing
HBV	History of Hepatitis B		1=Yes；2=No；7=Refused;9=Don't know;NA=Missing
HCR	HCR - Hepatitis C RNA		1=Positive;2=Negative;3=Negative Screening HCV Antibody;NA=Missing
Hypertension	Hypertension status		1=Yes；2=No
Hypercholesterolemia	Hypercholesterolemia status		1=Yes；2=No；
Diabetes	Diabetes status		1=Yes；2=No；Prediabetes
